# Supplementary material for: Recommendations for measuring and standardizing light for laboratory mammals to improve welfare and reproducibility in animal research
Source: PLoS Biol. 2024 Mar 12;22(3):e3002535. doi: 10.1371/journal.pbio.3002535 (PMC10931507; doi:10.1371/journal.pbio.3002535)
Supplement: S1 Table — (XLSX) [file pbio.3002535.s002.xlsx]

## Sheet: Table S1
a-opic sensitivity functions
		Mouse (Mus musculus)					Brown rat (Rattus norvegicus)					Macaque (Macacca mulatta)						Cat (Felis felis)					Dog (Canis lupus)
Wavelength (nm)		Mouse S Cone	Mouse Melanopsin	Mouse Rod	Mouse M Cone		Rat S Cone	Rat Melanopsin	Rat Rod	Rat M Cone		Macaque S Cone	Macaque Melanopsin	Macaque Rod	Macaque M Cone	Macaque L Cone		Cat S Cone	Cat Melanopsin	Cat Rod	Cat M cone		Dog S Cone	Dog Melanopsin	Dog Rod	Dog M cone
300		0	0	0	0		0	0	0	0		0	0	0	0	0		0	0	0	0		0	0	0	0
301		0	0	0	0		0	0	0	0		0	0	0	0	0		0	0	0	0		0	0	0	0
302		0	0	0	0		0	0	0	0		0	0	0	0	0		0	0	0	0		0	0	0	0
303		0	0	0	0		0	0	0	0		0	0	0	0	0		0	0	0	0		0	0	0	0
304		0	0	0	0		0	0	0	0		0	0	0	0	0		0	0	0	0		0	0	0	0
305		0	0	0	0		0	0	0	0		0	0	0	0	0		0	0	0	0		0	0	0	0
306		0	0	0	0		0	0	0	0		0	0	0	0	0		0	0	0	0		0	0	0	0
307		0	0	0	0		0.000681	0.000122	0.000107	0.0001		0	0	0	0	0		0	0	0	0		0	0	0	0
308		0	0	0	0		0.020919	0.003765	0.003321	0.003076		4.7e-05	2.1e-05	1.8e-05	1.5e-05	1.2e-05		0	0	0	0		0.001408	0.000839	0.000744	0.000552
309		0.030211	0.005148	0.004483	0.004173		0.042037	0.007601	0.006708	0.006215		0.000292	0.000128	0.000113	9.1e-05	7.6e-05		0	0	0	0		0.005807	0.003475	0.003082	0.002288
310		0.06243	0.010686	0.009312	0.00867		0.064026	0.011628	0.01027	0.009518		0.000547	0.00024	0.000214	0.000172	0.000144		0.001523	0.001133	0.001042	0.000749		0.010399	0.006246	0.005543	0.004118
311		0.107153	0.01842	0.016064	0.014961		0.079911	0.014577	0.012884	0.011944		0.000796	0.000351	0.000312	0.000252	0.000211		0.002901	0.002165	0.00199	0.001433		0.014737	0.008889	0.007893	0.005868
312		0.130747	0.022569	0.019699	0.018354		0.11059	0.020257	0.017919	0.016618		0.001087	0.000482	0.000429	0.000347	0.00029		0.004822	0.003607	0.003319	0.002392		0.020136	0.012197	0.01084	0.008066
313		0.154773	0.026819	0.023431	0.02184		0.134796	0.024787	0.021946	0.020362		0.001412	0.000629	0.000561	0.000454	0.000379		0.007361	0.005521	0.005083	0.003668		0.026536	0.016147	0.014361	0.010697
314		0.179019	0.031131	0.027226	0.025388		0.143508	0.026485	0.023472	0.021788		0.00175	0.000784	0.000699	0.000566	0.000474		0.01059	0.007967	0.007339	0.005304		0.033871	0.020707	0.018433	0.013747
315		0.203245	0.035457	0.031043	0.028962		0.17363	0.03215	0.028521	0.026489		0.002092	0.000942	0.000841	0.000682	0.000571		0.014594	0.011011	0.010151	0.007347		0.042066	0.025842	0.023027	0.017196
316		0.227191	0.039747	0.03484	0.032521		0.197286	0.036636	0.032537	0.030236		0.002418	0.001095	0.000978	0.000795	0.000665		0.01944	0.014714	0.013575	0.009843		0.051028	0.031507	0.028103	0.021017
317		0.250599	0.043949	0.038571	0.036023		0.225917	0.042058	0.037395	0.034772		0.002712	0.001235	0.001105	0.000899	0.000753		0.025066	0.019034	0.017575	0.012767		0.060579	0.037599	0.033574	0.025149
318		0.273264	0.048019	0.042197	0.039433		0.247597	0.046189	0.041119	0.038258		0.00296	0.001355	0.001213	0.000989	0.000829		0.031288	0.023839	0.022031	0.016036		0.070465	0.043969	0.039308	0.029495
319		0.295166	0.051945	0.04571	0.042742		0.285053	0.053261	0.047475	0.044202		0.003138	0.001445	0.001295	0.001057	0.000887		0.037901	0.02898	0.026806	0.019555		0.080412	0.050449	0.045157	0.033949
320		0.316377	0.055733	0.049114	0.045955		0.311871	0.058334	0.052067	0.048512		0.003228	0.001494	0.001342	0.001097	0.000921		0.044688	0.034294	0.031752	0.023217		0.090135	0.056864	0.050964	0.038393
321		0.336959	0.059386	0.052411	0.049074		0.326632	0.061129	0.054639	0.050947		0.003217	0.001497	0.001346	0.001103	0.000927		0.051416	0.039605	0.036707	0.026907		0.09933	0.063018	0.056556	0.042698
322		0.357008	0.062915	0.055612	0.052109		0.348097	0.065147	0.058316	0.054418		0.003113	0.001457	0.001312	0.001077	0.000906		0.057839	0.044725	0.041496	0.030498		0.10769	0.06871	0.061752	0.046729
323		0.376592	0.066324	0.05872	0.055063		0.373982	0.069954	0.062713	0.058571		0.002928	0.001377	0.001242	0.001022	0.000861		0.063699	0.049451	0.045931	0.033852		0.114893	0.073724	0.066355	0.050337
324		0.395813	0.069624	0.061747	0.057947		0.398596	0.074476	0.066873	0.062509		0.002677	0.001265	0.001143	0.000942	0.000795		0.068734	0.053575	0.049819	0.036826		0.12061	0.077835	0.070163	0.053363
325		0.414783	0.072831	0.064703	0.060772		0.419236	0.078201	0.070332	0.065802		0.002377	0.001129	0.001021	0.000844	0.000713		0.072838	0.057007	0.053073	0.039353		0.124752	0.080966	0.073102	0.055751
326		0.433567	0.075951	0.067595	0.063543		0.438579	0.081625	0.073536	0.068864		0.002042	0.000974	0.000883	0.000732	0.000618		0.076126	0.059829	0.055769	0.041487		0.127537	0.08324	0.075279	0.057577
327		0.452204	0.078984	0.070425	0.066261		0.458619	0.085115	0.076814	0.072003		0.001688	0.000809	0.000734	0.00061	0.000517		0.078743	0.062148	0.058004	0.043297		0.129233	0.084814	0.076835	0.058943
328		0.470711	0.08193	0.073191	0.068927		0.478816	0.088563	0.080069	0.075131		0.001338	0.000644	0.000585	0.000488	0.000414		0.080845	0.06408	0.059885	0.044861		0.130114	0.085856	0.077916	0.059961
329		0.489061	0.084781	0.075885	0.071532		0.498775	0.091894	0.083233	0.07818		0.001009	0.000488	0.000444	0.000371	0.000315		0.082594	0.065748	0.061526	0.046261		0.130477	0.086551	0.078689	0.060754
330		0.507293	0.08754	0.078511	0.07408		0.518445	0.095093	0.086292	0.081141		0.000717	0.000348	0.000317	0.000266	0.000226		0.084161	0.067284	0.063051	0.04759		0.130617	0.087085	0.079323	0.061453
331		0.525388	0.090201	0.081064	0.076566		0.538177	0.098222	0.089303	0.084064		0.000478	0.000232	0.000212	0.000178	0.000152		0.085724	0.068829	0.06459	0.048947		0.130853	0.087669	0.080008	0.062204
332		0.543351	0.092765	0.083541	0.078988		0.558292	0.101337	0.092316	0.086999		0.000296	0.000144	0.000132	0.000111	9.5e-05		0.087468	0.07053	0.066283	0.050437		0.131505	0.088513	0.080938	0.063158
333		0.561182	0.09523	0.085943	0.081345		0.578767	0.10443	0.095325	0.089939		0.000155	7.5e-05	6.9e-05	5.9e-05	5e-05		0.089513	0.072487	0.068223	0.052136		0.132787	0.089762	0.082245	0.064422
334		0.578897	0.097598	0.088271	0.083639		0.598677	0.107335	0.098175	0.09274		5.9e-05	2.9e-05	2.7e-05	2.3e-05	1.9e-05		0.091825	0.074672	0.070386	0.054026		0.134634	0.091374	0.083894	0.065972
335		0.596507	0.099873	0.090526	0.085872		0.617252	0.109915	0.100743	0.095281		0	0	0	0	0		0.094349	0.077043	0.072732	0.056082		0.136944	0.093278	0.085821	0.067761
336		0.614052	0.102061	0.092715	0.088048		0.635056	0.112275	0.103122	0.097653		0	0	0	0	0		0.097021	0.079546	0.075213	0.058266		0.139612	0.095398	0.08796	0.06974
337		0.631544	0.104167	0.09484	0.090171		0.652991	0.11458	0.105461	0.099995		0	0	0	0	0		0.099782	0.082133	0.077783	0.060547		0.142528	0.097655	0.090237	0.071853
338		0.649037	0.106202	0.096912	0.09225		0.671932	0.116981	0.107901	0.102442		0	0	0	0	0		0.102568	0.084748	0.080389	0.062885		0.145584	0.099969	0.092578	0.074044
339		0.666547	0.108172	0.098934	0.094288		0.691942	0.11949	0.110453	0.105002		0	0	0	0	0		0.105317	0.087338	0.082981	0.065242		0.148662	0.102251	0.094903	0.076247
340		0.684128	0.110087	0.100915	0.096294		0.712586	0.122031	0.113045	0.10761		0	0	0	0	0		0.107964	0.089845	0.085503	0.067574		0.151646	0.104413	0.097128	0.078399
341		0.701784	0.111952	0.10286	0.098272		0.733265	0.124502	0.115584	0.110178		1.2e-05	6e-06	5e-06	5e-06	4e-06		0.110463	0.092227	0.087916	0.069849		0.154454	0.106389	0.099192	0.080446
342		0.719546	0.113776	0.104776	0.100227		0.752977	0.12674	0.117917	0.112556		2.4e-05	1.1e-05	1.1e-05	9e-06	8e-06		0.112828	0.094488	0.090222	0.07207		0.157094	0.108175	0.101089	0.082384
343		0.737402	0.115562	0.106663	0.102162		0.770768	0.128596	0.119902	0.114611		2.8e-05	1.3e-05	1.3e-05	1.1e-05	1e-05		0.115091	0.096652	0.092443	0.074253		0.159619	0.1098	0.102844	0.084232
344		0.755271	0.117301	0.108515	0.104069		0.786881	0.130123	0.121587	0.116385		2.9e-05	1.4e-05	1.3e-05	1.1e-05	1e-05		0.11729	0.098745	0.094603	0.076417		0.16208	0.111289	0.104482	0.086008
345		0.773108	0.118993	0.110328	0.105944		0.802275	0.131492	0.123129	0.118028		2.5e-05	1.2e-05	1.1e-05	1e-05	9e-06		0.11946	0.100792	0.096726	0.078581		0.164525	0.112668	0.106022	0.087728
346		0.790849	0.120635	0.112098	0.107784		0.818003	0.132885	0.124696	0.1197		2.1e-05	1e-05	9e-06	8e-06	7e-06		0.12164	0.102819	0.098836	0.080765		0.167009	0.113966	0.107493	0.089414
347		0.808458	0.122227	0.113826	0.109588		0.834882	0.134438	0.126416	0.121525		1.7e-05	8e-06	7e-06	7e-06	6e-06		0.123863	0.104849	0.100956	0.082987		0.169583	0.11521	0.108918	0.091086
348		0.825837	0.123763	0.115504	0.111349		0.852473	0.136085	0.128226	0.123442		9e-06	4e-06	4e-06	3e-06	3e-06		0.126173	0.106915	0.103115	0.085271		0.172303	0.116428	0.110324	0.092765
349		0.842926	0.125243	0.117129	0.113064		0.86982	0.137678	0.129986	0.125318		4e-06	2e-06	2e-06	2e-06	1e-06		0.128597	0.109031	0.105328	0.087633		0.17522	0.117647	0.111733	0.094471
350		0.859663	0.126667	0.118701	0.11473		0.885915	0.139071	0.131556	0.127013		0	0	0	0	0		0.131134	0.111192	0.107588	0.090067		0.178357	0.118871	0.113151	0.096207
351		0.875926	0.128026	0.120209	0.116339		0.900509	0.140238	0.132908	0.128502		0	0	0	0	0		0.133747	0.11336	0.109858	0.092542		0.181707	0.120087	0.114563	0.097962
352		0.891646	0.129322	0.121653	0.117889		0.913779	0.141221	0.134081	0.12982		0	0	0	0	0		0.136412	0.115504	0.112108	0.095033		0.185272	0.121286	0.11596	0.099727
353		0.906706	0.130548	0.123026	0.119372		0.925931	0.142066	0.135115	0.131006		0	0	0	0	0		0.139101	0.117595	0.114309	0.097515		0.189056	0.12246	0.117333	0.101495
354		0.920987	0.131701	0.12432	0.12078		0.937164	0.142818	0.136049	0.132096		0	0	0	0	0		0.141786	0.119601	0.116426	0.099958		0.193052	0.123597	0.11867	0.103254
355		0.934385	0.132777	0.125531	0.122108		0.947693	0.143522	0.136926	0.13313		5e-06	2e-06	2e-06	2e-06	2e-06		0.144439	0.12149	0.118429	0.102333		0.197261	0.124688	0.119959	0.104994
356		0.946791	0.133775	0.126655	0.123351		0.957742	0.144224	0.137788	0.134148		5e-06	2e-06	2e-06	2e-06	2e-06		0.147034	0.123232	0.120287	0.104611		0.201681	0.125726	0.121192	0.106705
357		0.958112	0.134695	0.12769	0.124507		0.967282	0.144932	0.138639	0.135155		5e-06	2e-06	2e-06	2e-06	2e-06		0.149545	0.1248	0.121969	0.106762		0.206308	0.126699	0.122356	0.108376
358		0.968209	0.135532	0.128627	0.125566		0.976051	0.145622	0.139454	0.136123		5e-06	2e-06	2e-06	2e-06	2e-06		0.151983	0.126194	0.123477	0.108783		0.211153	0.127608	0.123451	0.110004
359		0.977035	0.136294	0.129473	0.126533		0.983796	0.146268	0.140206	0.137027		5e-06	2e-06	2e-06	2e-06	2e-06		0.154386	0.127442	0.124832	0.110691		0.216222	0.128453	0.124473	0.111583
360		0.984529	0.136986	0.13023	0.127409		0.990258	0.146847	0.140871	0.137842		0	0	0	0	0		0.156793	0.12857	0.12606	0.112504		0.221525	0.129235	0.125421	0.113112
361		0.990618	0.137614	0.130899	0.128195		0.995178	0.147337	0.141425	0.138541		0	0	0	0	0		0.159249	0.129608	0.127188	0.114242		0.227082	0.12996	0.126301	0.114592
362		0.995259	0.138187	0.131487	0.128896		0.998395	0.147727	0.141854	0.139113		0	0	0	0	0		0.161789	0.130579	0.128237	0.115921		0.232899	0.13063	0.12711	0.11602
363		0.998414	0.138713	0.132	0.129516		0.999959	0.148042	0.14218	0.139573		0	0	0	0	0		0.16446	0.131514	0.129235	0.117563		0.238987	0.131249	0.12785	0.117394
364		1	0.139196	0.132438	0.130054		1	0.148314	0.142431	0.139951		0	0	0	0	0		0.167306	0.132443	0.130209	0.119191		0.245349	0.131816	0.128519	0.118711
365		0.999983	0.139646	0.132807	0.130516		0.998619	0.148573	0.142633	0.140271		0	0	0	0	0		0.170364	0.133387	0.131179	0.12082		0.252008	0.132343	0.129125	0.119974
366		0.998319	0.140071	0.133113	0.130906		0.995912	0.148849	0.142812	0.140555		0	0	0	0	0		0.17366	0.134358	0.132154	0.122456		0.258962	0.13283	0.129666	0.121178
367		0.994982	0.140481	0.133363	0.131228		0.991937	0.149164	0.142987	0.140822		0	0	0	0	0		0.177178	0.135337	0.133112	0.124076		0.266238	0.133291	0.130152	0.122332
368		0.989934	0.140884	0.133562	0.131488		0.986693	0.149533	0.14317	0.141082		0	0	0	0	0		0.180901	0.136303	0.134033	0.125657		0.273856	0.133736	0.130593	0.123438
369		0.983188	0.141297	0.133721	0.131696		0.980027	0.149948	0.143349	0.141323		0	0	0	0	0		0.184808	0.137237	0.134894	0.127174		0.281836	0.134177	0.130995	0.124503
370		0.974703	0.141725	0.133846	0.131853		0.971794	0.150402	0.143516	0.141533		0	0	0	0	0		0.188882	0.138121	0.135675	0.128605		0.290193	0.134622	0.131365	0.125529
371		0.964486	0.142182	0.133944	0.131969		0.961823	0.150882	0.143654	0.141697		4.1e-05	1.1e-05	1.1e-05	1.1e-05	1e-05		0.193098	0.138937	0.136356	0.129924		0.298946	0.135083	0.131711	0.12652
372		0.952522	0.142678	0.134023	0.132047		0.949962	0.151375	0.143749	0.141798		9.8e-05	2.6e-05	2.5e-05	2.5e-05	2.4e-05		0.197435	0.139667	0.136918	0.131108		0.308126	0.135575	0.132046	0.127484
373		0.938818	0.143222	0.134091	0.132095		0.936109	0.151875	0.143793	0.141826		0.00015	3.9e-05	3.7e-05	3.7e-05	3.6e-05		0.201867	0.140297	0.137345	0.132136		0.317749	0.136107	0.132375	0.128425
374		0.923389	0.143829	0.134156	0.13212		0.920231	0.152384	0.143786	0.141779		0.000205	5.2e-05	4.9e-05	4.9e-05	4.8e-05		0.206382	0.140823	0.137631	0.132995		0.327822	0.136686	0.132702	0.129341
375		0.906205	0.1445	0.134219	0.132122		0.902368	0.152913	0.143736	0.141665		0.000247	6.1e-05	5.8e-05	5.7e-05	5.6e-05		0.21101	0.141269	0.137799	0.133703		0.338326	0.137305	0.133017	0.130222
376		0.887254	0.14524	0.134281	0.132099		0.882571	0.153474	0.143651	0.141491		0.000268	6.4e-05	6.1e-05	6.1e-05	6e-05		0.215797	0.141673	0.137883	0.134285		0.349235	0.137961	0.133315	0.131056
377		0.866537	0.146052	0.134343	0.132052		0.860924	0.154081	0.143544	0.141267		0.000266	6.2e-05	5.9e-05	5.9e-05	5.8e-05		0.220782	0.142064	0.137911	0.134763		0.360506	0.138642	0.133582	0.131825
378		0.844078	0.146942	0.134408	0.131981		0.837486	0.154742	0.143421	0.140997		0.000224	5.1e-05	4.8e-05	4.8e-05	4.8e-05		0.226008	0.142474	0.137912	0.135162		0.372111	0.139347	0.133813	0.132522
379		0.819918	0.147913	0.134476	0.131887		0.812369	0.15547	0.143292	0.14069		0.000139	3.1e-05	2.9e-05	2.9e-05	2.9e-05		0.231524	0.142938	0.137918	0.135505		0.384002	0.140068	0.133998	0.13313
380		0.794122	0.148969	0.134551	0.131771		0.785689	0.156278	0.143167	0.140356		0	0	0	0	0		0.237375	0.143484	0.137956	0.135816		0.396128	0.140799	0.134129	0.133637
381		0.766767	0.150113	0.134633	0.131632		0.757564	0.157175	0.143054	0.139999		0	0	0	0	0		0.243611	0.144145	0.138053	0.136116		0.408446	0.141536	0.134203	0.134033
382		0.737997	0.151355	0.134729	0.131477		0.728133	0.158169	0.142959	0.139626		0	0	0	0	0		0.250276	0.144947	0.138234	0.136424		0.420898	0.142276	0.134212	0.134307
383		0.707943	0.1527	0.134844	0.131308		0.697545	0.159269	0.142889	0.13924		0	0	0	0	0		0.257368	0.145889	0.138495	0.136731		0.433503	0.143039	0.134175	0.134474
384		0.676808	0.154161	0.134988	0.131135		0.665973	0.160482	0.14285	0.138849		0	0	0	0	0		0.264865	0.146961	0.138823	0.137019		0.446274	0.143845	0.134111	0.134544
385		0.644798	0.155752	0.135173	0.130967		0.633621	0.161821	0.142853	0.13846		0	0	0	0	0		0.272741	0.14815	0.139206	0.13727		0.459252	0.144721	0.134042	0.134538
386		0.612122	0.157482	0.135406	0.130813		0.600694	0.163294	0.142905	0.138081		0	0	0	0	0		0.280971	0.149449	0.139635	0.137468		0.472462	0.145687	0.133988	0.13447
387		0.579	0.159363	0.135697	0.130678		0.56741	0.164912	0.143016	0.137717		0	0	0	0	0		0.289525	0.150847	0.140098	0.137599		0.485935	0.146766	0.133965	0.134351
388		0.545675	0.161407	0.136058	0.130574		0.533996	0.166683	0.143193	0.137379		0	0	0	0	0		0.298371	0.152336	0.140588	0.137647		0.49972	0.147983	0.133999	0.134203
389		0.512369	0.163625	0.136495	0.130507		0.500678	0.168619	0.143445	0.137072		0	0	0	0	0		0.307465	0.153905	0.141094	0.137597		0.51385	0.149359	0.134104	0.134035
390		0.479314	0.166027	0.137019	0.130486		0.467679	0.170727	0.143782	0.136804		0	0	0	0	0		0.316766	0.155543	0.141607	0.137435		0.528371	0.150918	0.134301	0.133864
391		0.446727	0.168622	0.137638	0.130517		0.435218	0.173017	0.14421	0.136582		0.000956	0.000178	0.000152	0.000145	0.000151		0.326268	0.157261	0.142137	0.137167		0.543244	0.152659	0.134587	0.13368
392		0.414801	0.171414	0.138354	0.130602		0.403492	0.175496	0.144737	0.136411		0.002305	0.000427	0.00036	0.000341	0.000355		0.335985	0.159076	0.142701	0.136805		0.55839	0.154571	0.134951	0.133469
393		0.383726	0.174407	0.139172	0.130746		0.372687	0.178169	0.145368	0.136298		0.004171	0.000768	0.00064	0.000602	0.000628		0.345918	0.161002	0.143312	0.136357		0.573726	0.156643	0.135384	0.133215
394		0.353673	0.177607	0.140098	0.130953		0.342972	0.181044	0.146111	0.136249		0.006664	0.001223	0.001008	0.000939	0.000981		0.356081	0.163056	0.143988	0.135838		0.589152	0.158862	0.135872	0.132902
395		0.324794	0.181019	0.141138	0.131229		0.314493	0.184128	0.146974	0.136269		0.009898	0.001812	0.001478	0.001362	0.001425		0.36649	0.165258	0.144746	0.135258		0.604576	0.161217	0.136408	0.132517
396		0.297218	0.184645	0.142295	0.131577		0.287366	0.187423	0.14796	0.136365		0.014002	0.002561	0.002066	0.001883	0.001972		0.377153	0.167621	0.145599	0.134629		0.619884	0.163692	0.13698	0.132045
397		0.271048	0.188491	0.143576	0.132001		0.261688	0.190938	0.149078	0.136541		0.019098	0.003496	0.002789	0.002511	0.002632		0.388083	0.170163	0.146565	0.133961		0.634963	0.166272	0.137577	0.131475
398		0.246362	0.192558	0.144986	0.132508		0.237519	0.194672	0.150329	0.136802		0.025312	0.004643	0.003663	0.003256	0.003415		0.399295	0.172899	0.147657	0.133264		0.6497	0.168942	0.138191	0.130795
399		0.223211	0.196853	0.14653	0.133103		0.214906	0.198632	0.151723	0.137154		0.032782	0.006034	0.004708	0.004128	0.004332		0.410792	0.17584	0.148887	0.132545		0.664051	0.171705	0.138829	0.13001
400		0.201625	0.20138	0.148215	0.133792		0.193867	0.202824	0.153265	0.137604		0.041639	0.007702	0.005944	0.005137	0.00539		0.422549	0.178988	0.150256	0.131803		0.678045	0.174582	0.13951	0.12914
401		0.181608	0.206145	0.15005	0.134583		0.174398	0.207255	0.154966	0.13816		0.052024	0.009685	0.007394	0.006292	0.006599		0.434558	0.182348	0.15177	0.131039		0.691725	0.177596	0.140258	0.128204
402		0.163138	0.211151	0.152039	0.135481		0.156473	0.211931	0.156831	0.138831		0.064059	0.012019	0.009078	0.007602	0.007966		0.446787	0.185916	0.15343	0.130252		0.705134	0.180768	0.141094	0.127222
403		0.146179	0.2164	0.154188	0.136492		0.140049	0.216856	0.158869	0.139622		0.077884	0.014747	0.011023	0.009077	0.009499		0.459218	0.189696	0.155239	0.129443		0.718316	0.184122	0.142038	0.12621
404		0.130679	0.221898	0.156505	0.137624		0.125068	0.222041	0.161088	0.140543		0.09363	0.017916	0.013255	0.010725	0.011205		0.471832	0.193691	0.157203	0.128615		0.731342	0.187684	0.143114	0.12519
405		0.116572	0.227647	0.158996	0.138882		0.11146	0.227489	0.163496	0.141601		0.111422	0.021574	0.015804	0.012557	0.013089		0.484596	0.197896	0.15932	0.127765		0.744252	0.191475	0.144341	0.124176
406		0.103781	0.233647	0.161663	0.140271		0.099147	0.233205	0.166099	0.142802		0.131371	0.025772	0.0187	0.014581	0.015156		0.497487	0.202313	0.161595	0.126898		0.757135	0.195528	0.145745	0.123188
407		0.092229	0.239904	0.164516	0.141799		0.088045	0.239194	0.168904	0.144154		0.153607	0.03057	0.021979	0.016808	0.017413		0.510482	0.206942	0.16403	0.126015		0.770003	0.199855	0.147338	0.122233
408		0.08183	0.24642	0.167561	0.143474		0.078066	0.245457	0.171916	0.145661		0.178244	0.036029	0.025677	0.01925	0.019865		0.523579	0.211792	0.166636	0.125125		0.78285	0.204465	0.149126	0.121316
409		0.072497	0.253195	0.170802	0.145299		0.069124	0.251997	0.175142	0.147331		0.205385	0.042217	0.029837	0.021917	0.022517		0.536778	0.216873	0.169423	0.124235		0.795632	0.209356	0.151113	0.120435
410		0.064145	0.260229	0.174243	0.14728		0.061131	0.258814	0.178585	0.149168		0.235115	0.049202	0.0345	0.024822	0.025371		0.55008	0.222192	0.172402	0.123355		0.808331	0.214534	0.153302	0.119592
411		0.05669	0.267529	0.177893	0.149426		0.054004	0.265909	0.182249	0.151176		0.267482	0.057052	0.039708	0.027974	0.028429		0.563488	0.227761	0.175583	0.122492		0.820919	0.220002	0.1557	0.118788
412		0.050051	0.27509	0.181755	0.151741		0.047662	0.273281	0.186139	0.153361		0.30231	0.065793	0.045475	0.031361	0.031668		0.576992	0.233582	0.178972	0.121651		0.833347	0.225756	0.158306	0.118024
413		0.044151	0.282917	0.185835	0.154233		0.04203	0.28093	0.190259	0.155729		0.339316	0.07543	0.051801	0.034964	0.035057		0.590609	0.239672	0.182584	0.120843		0.845593	0.231801	0.161127	0.1173
414		0.038916	0.291002	0.190135	0.156903		0.037038	0.288855	0.194612	0.158283		0.378252	0.085978	0.058696	0.038772	0.038574		0.604339	0.246038	0.186429	0.120075		0.857615	0.238137	0.164165	0.116619
415		0.034281	0.299354	0.194663	0.159761		0.032619	0.297054	0.199201	0.161028		0.418817	0.097439	0.066161	0.042768	0.042191		0.618182	0.252689	0.190514	0.119352		0.869391	0.244765	0.167425	0.115983
416		0.030181	0.307963	0.199418	0.162808		0.028713	0.305531	0.204034	0.163973		0.460707	0.109817	0.074201	0.046942	0.045884		0.632131	0.259628	0.194847	0.11868		0.880875	0.251684	0.170909	0.115392
417		0.02656	0.316825	0.204404	0.166049		0.025266	0.314287	0.209116	0.167123		0.503622	0.123114	0.082821	0.051284	0.049634		0.646165	0.266855	0.19943	0.118061		0.892065	0.258902	0.174628	0.114854
418		0.023365	0.325944	0.209626	0.169491		0.022226	0.323322	0.214451	0.170484		0.547224	0.13732	0.092021	0.055784	0.053416		0.660279	0.274375	0.204271	0.117499		0.902935	0.266423	0.178586	0.114372
419		0.020549	0.335308	0.215083	0.173134		0.019548	0.332643	0.220048	0.174065		0.591192	0.15243	0.101802	0.060433	0.057213		0.674457	0.28219	0.209373	0.116999		0.913438	0.274243	0.182785	0.113946
420		0.018069	0.34492	0.22078	0.176986		0.017191	0.342241	0.225908	0.177868		0.635188	0.168426	0.112162	0.065225	0.061006		0.688686	0.2903	0.21474	0.116565		0.92357	0.282369	0.187234	0.113583
421		0.015886	0.354768	0.226716	0.181045		0.015118	0.352125	0.232038	0.181903		0.678827	0.185278	0.12309	0.070149	0.064774		0.702942	0.298703	0.220375	0.116198		0.933305	0.290805	0.19194	0.113286
422		0.013966	0.364849	0.232891	0.185318		0.013295	0.362288	0.23844	0.186172		0.721632	0.202919	0.134552	0.075185	0.068489		0.717235	0.30741	0.226289	0.115907		0.942605	0.299547	0.196905	0.113059
423		0.012278	0.375166	0.239314	0.189812		0.011693	0.372727	0.245116	0.19068		0.763038	0.221244	0.146491	0.080302	0.072115		0.731516	0.316406	0.232475	0.11569		0.951443	0.308598	0.202135	0.112906
424		0.010794	0.385708	0.245983	0.194527		0.010285	0.383429	0.252063	0.195427		0.802551	0.240156	0.158854	0.085477	0.075625		0.745761	0.325688	0.238933	0.11555		0.959757	0.317947	0.207626	0.112825
425		0.009491	0.396478	0.252902	0.19947		0.009047	0.39438	0.259274	0.200411		0.839639	0.259526	0.171568	0.090679	0.078988		0.75991	0.335236	0.245652	0.115485		0.967475	0.327578	0.213374	0.112816
426		0.008347	0.407469	0.260072	0.204645		0.00796	0.405556	0.26674	0.205626		0.873842	0.279227	0.184564	0.095884	0.082179		0.773898	0.345026	0.25262	0.115492		0.974544	0.337481	0.219376	0.112881
427		0.007342	0.418684	0.2675	0.210058		0.007004	0.416942	0.274455	0.211071		0.904653	0.299096	0.197746	0.101055	0.085169		0.787669	0.355038	0.259824	0.115571		0.980869	0.34763	0.22562	0.113017
428		0.00646	0.430121	0.275188	0.215714		0.006164	0.428511	0.282404	0.216738		0.931658	0.318975	0.211022	0.106163	0.087936		0.801163	0.365248	0.267252	0.11572		0.986408	0.358014	0.232104	0.113225
429		0.005685	0.441768	0.283133	0.221612		0.005425	0.44024	0.290579	0.222622		0.954436	0.338676	0.22428	0.111169	0.090453		0.814309	0.375626	0.274884	0.115938		0.991079	0.368605	0.238815	0.113504
430		0.005005	0.453635	0.291346	0.227764		0.004776	0.452105	0.298964	0.228717		0.97261	0.357999	0.237395	0.116032	0.092698		0.827041	0.386144	0.282703	0.116223		0.994808	0.379378	0.245741	0.113854
431		0.004408	0.465702	0.299817	0.234166		0.004205	0.46408	0.307549	0.235015		0.985944	0.376763	0.250258	0.120723	0.094656		0.839285	0.396766	0.290686	0.116572		0.997549	0.390312	0.252874	0.114275
432		0.003884	0.477957	0.308543	0.240816		0.003702	0.476162	0.316334	0.241519		0.994711	0.394962	0.26287	0.125262	0.09636		0.851046	0.407494	0.298839	0.116995		0.999279	0.401396	0.26021	0.114771
433		0.003423	0.490385	0.317517	0.247712		0.003261	0.488342	0.325315	0.248232		0.999268	0.412623	0.275256	0.129683	0.097847		0.862352	0.418341	0.307172	0.117503		1	0.412627	0.267751	0.11535
434		0.003018	0.502975	0.326738	0.254856		0.002873	0.50062	0.334497	0.255157		1	0.429793	0.28745	0.13402	0.099156		0.873224	0.429316	0.315696	0.118105		0.999741	0.424009	0.275505	0.11602
435		0.002662	0.515707	0.336194	0.26224		0.002532	0.512997	0.343882	0.2623		0.997305	0.446532	0.299497	0.13831	0.100326		0.883685	0.440432	0.324421	0.118812		0.99851	0.435543	0.283476	0.116789
436		0.002349	0.528563	0.345877	0.269861		0.002232	0.525472	0.353473	0.269665		0.991554	0.4629	0.311438	0.142588	0.101392		0.893792	0.451716	0.333372	0.119638		0.996316	0.447225	0.291665	0.117661
437		0.002073	0.541524	0.355779	0.277716		0.001968	0.538047	0.363273	0.277258		0.983114	0.478967	0.323325	0.146889	0.102388		0.903562	0.46318	0.34256	0.120591		0.993173	0.459055	0.300076	0.118644
438		0.001831	0.554578	0.365894	0.285801		0.001737	0.550721	0.373285	0.285083		0.972363	0.494825	0.335221	0.151254	0.103351		0.913047	0.474855	0.352007	0.121685		0.989128	0.471048	0.308722	0.119748
439		0.001617	0.567705	0.376211	0.294111		0.001533	0.563496	0.383512	0.293145		0.959638	0.510559	0.347186	0.155721	0.104313		0.922278	0.48676	0.361734	0.12293		0.984188	0.483201	0.317605	0.120978
440		0.001429	0.580899	0.386729	0.302647		0.001354	0.576376	0.393959	0.301449		0.945292	0.526285	0.359301	0.160335	0.105309		0.931248	0.498898	0.371744	0.124332		0.97834	0.495497	0.326716	0.122337
441		0.001264	0.594139	0.397436	0.311402		0.001196	0.589348	0.40462	0.309995		0.929599	0.542092	0.371632	0.165134	0.106368		0.9399	0.511243	0.382021	0.125889		0.971593	0.507932	0.336057	0.12383
442		0.001118	0.60741	0.408324	0.320372		0.001057	0.602406	0.415493	0.318782		0.91262	0.557961	0.384167	0.17012	0.107495		0.948181	0.523772	0.39255	0.127601		0.963908	0.520472	0.345608	0.125454
443		0.000989	0.620706	0.419391	0.329557		0.000935	0.615532	0.426567	0.327805		0.894413	0.573863	0.396891	0.175294	0.108693		0.956021	0.536451	0.403306	0.129466		0.955282	0.5331	0.35536	0.127212
444		0.000875	0.634011	0.430629	0.338953		0.000828	0.628718	0.43784	0.337063		0.875012	0.58975	0.409773	0.18065	0.109962		0.963365	0.549252	0.414273	0.131483		0.945694	0.545783	0.365294	0.129102
445		0.000775	0.647305	0.442023	0.34855		0.000733	0.641953	0.449304	0.346555		0.854469	0.605579	0.422785	0.186184	0.111303		0.97014	0.562134	0.42542	0.133648		0.93516	0.558507	0.375402	0.131128
446		0.000687	0.660578	0.453571	0.358348		0.000649	0.655226	0.460955	0.356277		0.832845	0.621302	0.435896	0.191888	0.112717		0.9763	0.575072	0.43673	0.135962		0.923659	0.571232	0.38566	0.133286
447		0.000609	0.673817	0.465262	0.368341		0.000575	0.668524	0.472785	0.366226		0.810199	0.636867	0.449069	0.197755	0.114202		0.98176	0.588014	0.448166	0.138418		0.911215	0.58394	0.396058	0.135579
448		0.00054	0.687013	0.477094	0.378528		0.00051	0.681837	0.484788	0.3764		0.786612	0.652227	0.462272	0.203776	0.115761		0.986496	0.600944	0.459714	0.141019		0.897848	0.596609	0.40658	0.138007
449		0.000479	0.70016	0.489062	0.388907		0.000453	0.695126	0.496938	0.38678		0.762165	0.667333	0.475469	0.209942	0.117392		0.99051	0.613858	0.471374	0.14377		0.883658	0.609268	0.417247	0.140583
450		0.000425	0.713234	0.501152	0.399467		0.000402	0.708357	0.509213	0.39735		0.736945	0.682129	0.488619	0.216241	0.119094		0.993812	0.626762	0.483149	0.146678		0.868707	0.621922	0.428066	0.143315
451		0.000378	0.726229	0.513358	0.410207		0.000357	0.721495	0.521587	0.408092		0.711048	0.696567	0.501688	0.222663	0.120868		0.996394	0.639647	0.495035	0.149747		0.853106	0.634614	0.439066	0.146217
452		0.000336	0.739146	0.525684	0.42113		0.000317	0.734497	0.53403	0.418984		0.684613	0.710635	0.514662	0.229207	0.122718		0.998283	0.652527	0.507042	0.152987		0.836913	0.647354	0.450257	0.149299
453		0.000298	0.751961	0.538114	0.432224		0.000282	0.747342	0.546528	0.430015		0.657806	0.724359	0.527559	0.235885	0.124657		0.999483	0.665402	0.519171	0.156402		0.820218	0.660178	0.461664	0.152572
454		0.000265	0.76466	0.550637	0.443483		0.00025	0.759981	0.559043	0.441158		0.630754	0.73773	0.54037	0.242698	0.12669		1	0.678275	0.531425	0.159999		0.803102	0.673121	0.473315	0.156052
455		0.000236	0.777245	0.563256	0.45491		0.000223	0.772386	0.571554	0.452395		0.603608	0.750782	0.553116	0.249659	0.128828		0.999864	0.691164	0.543819	0.163788		0.785648	0.686224	0.485242	0.159754
456		0.00021	0.789682	0.575949	0.466487		0.000198	0.784535	0.584045	0.463715		0.576494	0.763527	0.565806	0.256775	0.13108		0.999062	0.704058	0.556346	0.167772		0.767882	0.699484	0.497446	0.163683
457		0.000187	0.801947	0.588698	0.478201		0.000176	0.796438	0.596523	0.475123		0.549521	0.775972	0.578443	0.26405	0.133452		0.997582	0.716946	0.568997	0.171953		0.749795	0.712865	0.509906	0.167839
458		0.000167	0.814031	0.601498	0.490049		0.000157	0.808114	0.609	0.486629		0.522811	0.788151	0.59105	0.271501	0.135956		0.995392	0.729801	0.581753	0.176333		0.731338	0.726282	0.522562	0.172206
459		0.000149	0.8259	0.614323	0.502011		0.00014	0.819584	0.621493	0.498249		0.496468	0.800092	0.603648	0.279137	0.138602		0.992452	0.742586	0.594586	0.180906		0.712509	0.739684	0.53538	0.17678
460		0.000133	0.837546	0.62717	0.514084		0.000125	0.830864	0.634015	0.50999		0.470583	0.811818	0.616254	0.286973	0.1414		0.988754	0.755289	0.607485	0.185676		0.693273	0.752976	0.548294	0.181544
461		0.000118	0.848932	0.64001	0.526246		0.000111	0.841985	0.64659	0.521877		0.445234	0.823345	0.62888	0.295015	0.144356		0.984263	0.767871	0.62042	0.190638		0.673627	0.766083	0.561249	0.186485
462		0.000106	0.86005	0.652839	0.538493		9.9e-05	0.852964	0.659232	0.533919		0.420484	0.834676	0.641529	0.30327	0.147478		0.978966	0.780308	0.633372	0.195792		0.653575	0.778925	0.574187	0.191589
463		9.4e-05	0.870882	0.665643	0.550815		8.9e-05	0.863822	0.671962	0.546135		0.396381	0.845794	0.654189	0.311734	0.150767		0.972844	0.792567	0.646316	0.201135		0.633115	0.791404	0.587032	0.196836
464		8.4e-05	0.88142	0.678417	0.563208		7.9e-05	0.874571	0.68479	0.558535		0.372961	0.856667	0.666835	0.3204	0.154223		0.965879	0.804615	0.659223	0.206662		0.61228	0.803449	0.599732	0.202213
465		7.5e-05	0.891636	0.69114	0.575655		7.1e-05	0.885173	0.69769	0.571099		0.35027	0.867288	0.679463	0.329269	0.15785		0.958079	0.816435	0.672079	0.212374		0.591158	0.815061	0.612282	0.20772
466		6.7e-05	0.901521	0.703807	0.588151		6.3e-05	0.89555	0.710605	0.583781		0.328349	0.877647	0.692067	0.33834	0.161652		0.949453	0.828008	0.68487	0.218271		0.569873	0.826295	0.624722	0.213376
467		6e-05	0.911068	0.716413	0.600692		5.7e-05	0.905644	0.723489	0.596545		0.307218	0.887703	0.704614	0.3476	0.165626		0.940025	0.839326	0.697589	0.224354		0.548522	0.837183	0.637073	0.219192
468		5.4e-05	0.920249	0.728935	0.613262		5.1e-05	0.915381	0.736287	0.609345		0.286912	0.897457	0.717105	0.357053	0.169778		0.929799	0.850363	0.710213	0.23062		0.527199	0.84777	0.64937	0.225181
469		4.8e-05	0.929076	0.741387	0.62587		4.5e-05	0.92469	0.748939	0.622134		0.267453	0.906891	0.729529	0.366695	0.174109		0.918804	0.86111	0.722735	0.237072		0.505993	0.858103	0.661647	0.231362
470		4.3e-05	0.937499	0.753729	0.638485		4.1e-05	0.933503	0.761392	0.634866		0.248851	0.915971	0.741857	0.376514	0.178617		0.90705	0.87154	0.735132	0.243705		0.484984	0.868233	0.673946	0.237751
471		3.9e-05	0.945523	0.765965	0.651109		3.7e-05	0.941759	0.773594	0.647496		0.231121	0.924688	0.754084	0.38651	0.183307		0.894572	0.881645	0.747398	0.25052		0.46425	0.878224	0.686316	0.244371
472		3.5e-05	0.953097	0.778056	0.66371		3.3e-05	0.949396	0.785492	0.659982		0.21427	0.933024	0.766196	0.396678	0.188179		0.881394	0.891406	0.759517	0.257516		0.44385	0.888122	0.698798	0.251242
473		3.1e-05	0.960201	0.789986	0.676274		2.9e-05	0.956402	0.797075	0.67231		0.198297	0.940963	0.77818	0.407013	0.193235		0.867563	0.900826	0.771491	0.264696		0.423806	0.897907	0.711379	0.258364
474		2.8e-05	0.966796	0.801722	0.688774		2.6e-05	0.962811	0.808366	0.6845		0.183196	0.948478	0.790015	0.417506	0.198474		0.85311	0.909887	0.783305	0.272059		0.40412	0.907519	0.724017	0.265727
475		2.5e-05	0.972863	0.81325	0.701197		2.4e-05	0.968646	0.819383	0.696567		0.168961	0.95556	0.801694	0.428154	0.2039		0.838101	0.918611	0.794978	0.279615		0.384807	0.916915	0.736679	0.273324
476		2.3e-05	0.978363	0.824534	0.713513		2.1e-05	0.973927	0.830143	0.708523		0.155576	0.962182	0.813195	0.438947	0.20951		0.822585	0.927002	0.806515	0.287368		0.365868	0.926012	0.749302	0.281138
477		2e-05	0.983254	0.835539	0.725692		1.9e-05	0.978693	0.840675	0.720395		0.143022	0.968328	0.824503	0.44988	0.215307		0.806595	0.935044	0.817903	0.295318		0.347317	0.934752	0.761841	0.289154
478		1.8e-05	0.98753	0.846257	0.737725		1.7e-05	0.982967	0.851001	0.7322		0.131281	0.97399	0.835613	0.46095	0.221291		0.790187	0.942751	0.829154	0.303473		0.329171	0.943078	0.774251	0.297359
479		1.6e-05	0.991186	0.856681	0.749607		1.5e-05	0.986785	0.861151	0.743966		0.120325	0.979141	0.846502	0.472146	0.227462		0.773421	0.950138	0.840284	0.311842		0.311446	0.95092	0.786473	0.305734
480		1.5e-05	0.994193	0.866783	0.761315		1.4e-05	0.990181	0.871155	0.75572		0.110125	0.983755	0.857146	0.483455	0.233817		0.756327	0.957191	0.851282	0.320425		0.294155	0.958197	0.798441	0.314255
481		1.3e-05	0.996582	0.876587	0.772866		1.2e-05	0.993148	0.881009	0.76746		0.100653	0.987826	0.867539	0.494876	0.240359		0.738946	0.963903	0.862145	0.329226		0.277332	0.964899	0.810144	0.32292
482		1.2e-05	0.998349	0.886085	0.784257		1.1e-05	0.995646	0.890677	0.779157		0.091878	0.991338	0.877665	0.5064	0.247086		0.721264	0.9702	0.872805	0.338222		0.261007	0.971008	0.821565	0.331722
483		1.1e-05	0.999482	0.895262	0.795474		1e-05	0.997633	0.900122	0.790779		0.083764	0.994276	0.887509	0.51802	0.253999		0.70331	0.976054	0.88324	0.34741		0.245211	0.976525	0.832702	0.340663
484		1e-05	1	0.904133	0.806529		9e-06	0.999055	0.909293	0.802284		0.076278	0.996625	0.897056	0.529727	0.261097		0.68507	0.981376	0.893369	0.356759		0.229971	0.981453	0.843556	0.349742
485		9e-06	0.999894	0.912681	0.81741		8e-06	0.999859	0.918138	0.813627		0.069386	0.998373	0.90629	0.541513	0.268378		0.666578	0.98614	0.903167	0.366261		0.215309	0.985798	0.85413	0.358964
486		8e-06	0.999174	0.920913	0.828122		7e-06	1	0.92661	0.824766		0.063051	0.999495	0.915187	0.553365	0.275839		0.647834	0.990266	0.912558	0.375888		0.201241	0.989564	0.864424	0.368328
487		7e-06	0.997833	0.928813	0.838653		7e-06	0.999431	0.934658	0.835656		0.057241	1	0.923749	0.565284	0.283484		0.628871	0.993717	0.921504	0.385624		0.18778	0.992746	0.874434	0.377835
488		6e-06	0.995884	0.936387	0.849008		6e-06	0.998102	0.942228	0.846249		0.051919	0.999857	0.931942	0.577251	0.291307		0.609701	0.996425	0.929938	0.395439		0.174938	0.995373	0.88418	0.387495
489		6e-06	0.993321	0.943622	0.859176		5e-06	0.996004	0.949297	0.856522		0.047052	0.999057	0.93975	0.589256	0.299303		0.590367	0.998365	0.93783	0.40532		0.162712	0.997411	0.893631	0.397295
490		5e-06	0.990149	0.950512	0.869154		5e-06	0.993156	0.955872	0.866483		0.04261	0.99761	0.947177	0.601302	0.307479		0.570935	0.999553	0.945191	0.415269		0.151105	0.998878	0.9028	0.407244
491		5e-06	0.986363	0.957043	0.878929		4e-06	0.989576	0.961958	0.876133		0.03856	0.995491	0.954187	0.613367	0.315825		0.551461	1	0.952021	0.425284		0.140109	0.999741	0.911653	0.417327
492		4e-06	0.981972	0.963211	0.888498		4e-06	0.985307	0.967581	0.885497		0.034873	0.992711	0.960785	0.625454	0.324344		0.532011	0.999737	0.958343	0.435374		0.129717	1	0.920186	0.427543
493		4e-06	0.976985	0.969013	0.897859		4e-06	0.980376	0.972755	0.894585		0.03152	0.989249	0.966935	0.637541	0.333029		0.512646	0.998797	0.964182	0.445549		0.119918	0.999634	0.928373	0.437884
494		4e-06	0.971401	0.974433	0.906998		3e-06	0.974816	0.977496	0.903414		0.028475	0.98512	0.972641	0.649631	0.341883		0.493412	0.997193	0.969543	0.45581		0.110699	0.998634	0.9362	0.448342
495		3e-06	0.9652	0.979437	0.915884		3e-06	0.96866	0.981824	0.912001		0.025712	0.980314	0.977879	0.661708	0.350898		0.474356	0.994951	0.974441	0.466165		0.102046	0.996992	0.943652	0.458912
496		3e-06	0.958365	0.983987	0.924481		3e-06	0.961933	0.985747	0.920352		0.023207	0.974832	0.982634	0.673761	0.360072		0.455523	0.992096	0.978894	0.476622		0.093941	0.994702	0.950715	0.469587
497		3e-06	0.95088	0.988047	0.932755		2e-06	0.95467	0.989284	0.928488		0.020939	0.968676	0.986891	0.685781	0.369402		0.436957	0.988665	0.98293	0.487196		0.086367	0.991768	0.957383	0.480366
498		2e-06	0.942733	0.991582	0.94067		2e-06	0.946847	0.992393	0.936368		0.018887	0.961869	0.990656	0.69777	0.37889		0.418683	0.984656	0.986536	0.497883		0.079303	0.988167	0.963621	0.491233
499		2e-06	0.933903	0.994544	0.94818		2e-06	0.938437	0.995026	0.943945		0.017031	0.954398	0.993896	0.709706	0.388526		0.400729	0.980086	0.989722	0.508687		0.072728	0.983896	0.969415	0.502179
500		2e-06	0.924384	0.996897	0.955248		2e-06	0.929432	0.997151	0.951188		0.015354	0.946282	0.996606	0.721585	0.398308		0.383116	0.974954	0.992475	0.519606		0.066621	0.978965	0.97476	0.513203
501		2e-06	0.914173	0.998608	0.961835		2e-06	0.919803	0.998713	0.958041		0.013833	0.937079	0.998296	0.733044	0.408039		0.365869	0.969282	0.994804	0.530645		0.06096	0.973374	0.979642	0.524298
502		2e-06	0.903268	0.999642	0.967905		2e-06	0.909545	0.999679	0.964468		0.012461	0.927262	0.999431	0.744413	0.417898		0.349003	0.963069	0.996699	0.541802		0.055721	0.967117	0.984037	0.535451
503		1e-06	0.891702	1	0.973453		1e-06	0.898643	1	0.970418		0.011224	0.916844	1	0.755684	0.427881		0.332545	0.956349	0.998179	0.553089		0.050881	0.960199	0.98793	0.546653
504		1e-06	0.879509	0.999682	0.978471		1e-06	0.887091	0.999639	0.975848		0.010109	0.905842	0.999994	0.766844	0.437984		0.316502	0.949114	0.999224	0.564499		0.046417	0.952615	0.991299	0.557891
505		1e-06	0.866742	0.998714	0.982979		1e-06	0.874892	0.998562	0.980717		0.009104	0.894273	0.999405	0.777884	0.4482		0.300892	0.94139	0.999845	0.576039		0.042308	0.944395	0.99415	0.569167
506		1e-06	0.853418	0.997077	0.986951		1e-06	0.862081	0.996773	0.985021		0.008199	0.882158	0.998224	0.788792	0.458525		0.285715	0.93315	1	0.587688		0.038531	0.935539	0.996462	0.580469
507		1e-06	0.839583	0.994787	0.990393		1e-06	0.848704	0.99429	0.988766		0.007384	0.869519	0.996444	0.799558	0.468954		0.270969	0.924365	0.999638	0.599418		0.035063	0.926049	0.998211	0.591781
508		1e-06	0.825283	0.991861	0.993316		1e-06	0.834803	0.991121	0.991953		0.006651	0.856377	0.994059	0.810171	0.479479		0.256651	0.914995	0.998697	0.61119		0.031885	0.91595	0.999398	0.6031
509		1e-06	0.810565	0.988318	0.995727		1e-06	0.82043	0.987295	0.994597		0.00599	0.842757	0.991066	0.82062	0.490096		0.242771	0.905046	0.99716	0.62299		0.028974	0.905238	0.99999	0.614404
510		1e-06	0.795449	0.984145	0.997604		1e-06	0.80563	0.982828	0.996706		0.005396	0.828685	0.98746	0.830893	0.500798		0.229319	0.894466	0.994947	0.634764		0.026313	0.893951	1	0.625698
511		1e-06	0.77998	0.979363	0.998958		1e-06	0.79045	0.977742	0.998289		0.004861	0.814189	0.98324	0.840979	0.511579		0.216307	0.883266	0.992044	0.646495		0.023883	0.882099	0.999408	0.636965
512		1e-06	0.764174	0.973951	0.999756		1e-06	0.774941	0.972066	0.999364		0.00438	0.799295	0.978405	0.850867	0.522432		0.203734	0.871422	0.988397	0.658136		0.021666	0.869703	0.998207	0.648196
513		1e-06	0.748068	0.967923	1		1e-06	0.759147	0.96582	0.99994		0.003947	0.784032	0.972956	0.860546	0.533352		0.1916	0.858924	0.983964	0.669647		0.019645	0.856779	0.996379	0.659374
514		1e-06	0.731685	0.961272	0.99967		0	0.743089	0.959002	1		0.003557	0.768431	0.966896	0.870003	0.54433		0.179923	0.845827	0.978778	0.681035		0.017805	0.843377	0.993952	0.670511
515		0	0.715058	0.954004	0.998757		0	0.726789	0.951605	0.999524		0.003206	0.752521	0.960228	0.879228	0.555361		0.168709	0.83217	0.972855	0.692293		0.016133	0.829549	0.990952	0.68162
516		0	0.698211	0.946117	0.997244		0	0.710269	0.943627	0.998495		0.002891	0.736333	0.952958	0.888209	0.566438		0.157973	0.818036	0.96626	0.703453		0.014613	0.81533	0.987388	0.692699
517		0	0.681182	0.93763	0.995137		0	0.693546	0.935061	0.996886		0.002607	0.719897	0.945094	0.896933	0.577552		0.147716	0.803461	0.95901	0.714511		0.013234	0.800778	0.983299	0.703771
518		0	0.663997	0.928546	0.992419		0	0.676658	0.925926	0.994704		0.002351	0.703245	0.936643	0.905389	0.588698		0.137946	0.788526	0.951174	0.725502		0.011983	0.785944	0.978715	0.714853
519		0	0.646687	0.918876	0.989087		0	0.659621	0.916216	0.991921		0.002121	0.686407	0.927617	0.913565	0.599867		0.128659	0.773283	0.942789	0.73644		0.01085	0.770867	0.973655	0.725955
520		0	0.629276	0.908626	0.98513		0	0.64246	0.905936	0.988525		0.001914	0.669415	0.918028	0.921449	0.611053		0.119853	0.757782	0.933894	0.74734		0.009824	0.755595	0.968151	0.737095
521		0	0.611809	0.897832	0.980567		0	0.6252	0.895095	0.984507		0.001728	0.652299	0.907889	0.929029	0.622247		0.111521	0.74208	0.924538	0.758227		0.008895	0.740172	0.962233	0.748292
522		0	0.594302	0.886492	0.975378		0	0.607872	0.883713	0.979865		0.00156	0.635088	0.897215	0.936293	0.633441		0.103652	0.726195	0.91472	0.769088		0.008055	0.724604	0.955882	0.759528
523		0	0.576784	0.874627	0.969567		0	0.590506	0.871809	0.974602		0.001409	0.617813	0.886024	0.943228	0.644629		0.096229	0.710136	0.904433	0.779899		0.007295	0.708873	0.949048	0.770758
524		0	0.559291	0.862268	0.963147		0	0.573137	0.859414	0.968731		0.001272	0.600502	0.874333	0.949823	0.655802		0.089237	0.693907	0.893663	0.790628		0.006606	0.69296	0.941675	0.781924
525		0	0.541849	0.849436	0.956125		0	0.5558	0.84656	0.962266		0.00115	0.583184	0.862162	0.956066	0.666953		0.082657	0.677499	0.882378	0.801226		0.005982	0.676847	0.933711	0.792968
526		0	0.524473	0.836138	0.948487		0	0.538521	0.833272	0.955217		0.001039	0.565885	0.849532	0.961943	0.678072		0.076476	0.660928	0.870581	0.811665		0.005417	0.66053	0.925116	0.803837
527		0	0.5072	0.822416	0.940262		0	0.521333	0.819585	0.947599		0.000939	0.548631	0.836465	0.967445	0.689152		0.070676	0.644197	0.858254	0.8219		0.004905	0.643999	0.915846	0.814467
528		0	0.490055	0.808296	0.931462		0	0.504252	0.805512	0.939412		0.000849	0.53145	0.822984	0.972558	0.700185		0.065241	0.627313	0.845388	0.831884		0.00444	0.627251	0.90586	0.824791
529		0	0.473054	0.793797	0.922089		0	0.487299	0.791076	0.930659		0.000768	0.514363	0.809114	0.977271	0.711162		0.060156	0.610296	0.831993	0.841587		0.004019	0.610282	0.895121	0.83474
530		0	0.456226	0.778954	0.912165		0	0.470494	0.776303	0.921351		0.000695	0.497396	0.794879	0.981573	0.722075		0.055406	0.593167	0.818078	0.850976		0.003637	0.593136	0.883656	0.844297
531		0	0.43959	0.763795	0.901707		0	0.453857	0.761214	0.911495		0.000629	0.48057	0.780306	0.985451	0.732915		0.050979	0.575985	0.803711	0.860073		0.003291	0.575875	0.871528	0.853479
532		0	0.423167	0.74835	0.890731		0	0.437408	0.745838	0.901106		0.00057	0.463907	0.765421	0.988896	0.743674		0.04686	0.558793	0.788937	0.868883		0.002978	0.558578	0.85883	0.862335
533		0	0.406974	0.732645	0.879255		0	0.421167	0.730206	0.890205		0.000516	0.447425	0.750251	0.991896	0.754342		0.043037	0.541654	0.773836	0.877449		0.002695	0.541317	0.845651	0.870917
534		0	0.39103	0.716711	0.867298		0	0.405147	0.714339	0.878798		0.000468	0.431145	0.734823	0.994441	0.764912		0.039495	0.524599	0.758444	0.885768		0.002439	0.524148	0.83206	0.879258
535		0	0.375349	0.700577	0.854882		0	0.389372	0.698274	0.866915		0.000424	0.415085	0.719165	0.99652	0.775375		0.036218	0.507682	0.742834	0.893886		0.002208	0.507143	0.81816	0.887433
536		0	0.359955	0.684284	0.842045		0	0.373854	0.682036	0.854573		0.000384	0.399259	0.703305	0.998125	0.78572		0.033193	0.490934	0.727049	0.901812		0.001999	0.490339	0.804007	0.895472
537		0	0.344857	0.667855	0.828802		0	0.35861	0.665657	0.841797		0.000348	0.383686	0.68727	0.999245	0.79594		0.030403	0.474391	0.711141	0.909576		0.001811	0.473787	0.789677	0.903435
538		0	0.330071	0.651323	0.815183		0	0.343651	0.649158	0.8286		0.000316	0.368378	0.671088	0.999873	0.806025		0.027835	0.458082	0.695155	0.917198		0.001642	0.45752	0.775231	0.911365
539		0	0.315609	0.634715	0.801214		0	0.328992	0.632572	0.815015		0.000287	0.35335	0.654787	1	0.815966		0.025472	0.442005	0.67909	0.924641		0.001489	0.441522	0.760641	0.919207
540		0	0.301487	0.61807	0.786934		0	0.314646	0.615926	0.801063		0.00026	0.338615	0.638392	0.999619	0.825754		0.023299	0.426168	0.662962	0.931887		0.00135	0.425782	0.745893	0.926916
541		0	0.287707	0.601401	0.772352		0	0.300622	0.599246	0.786771		0.000236	0.324183	0.621931	0.998724	0.83538		0.021303	0.410565	0.646763	0.938887		0.001225	0.410284	0.73096	0.934424
542		0	0.274284	0.584744	0.75751		0	0.286928	0.582553	0.772157		0.000215	0.310066	0.60543	0.997308	0.844833		0.01947	0.395201	0.630506	0.945612		0.001112	0.395014	0.715818	0.941661
543		0	0.261221	0.568117	0.742424		0	0.273576	0.565874	0.757252		0.000195	0.296274	0.588914	0.995367	0.854105		0.017787	0.380081	0.614201	0.952032		0.001009	0.379969	0.700462	0.948578
544		0	0.248523	0.551536	0.727111		0	0.260573	0.549235	0.742081		0.000177	0.282814	0.572407	0.992896	0.863185		0.016243	0.365203	0.597847	0.958095		0.000916	0.365146	0.684883	0.95511
545		0	0.236194	0.535023	0.711599		0	0.247924	0.532652	0.726666		0.000161	0.269696	0.555932	0.989892	0.872065		0.014828	0.350578	0.581464	0.96378		0.000832	0.350533	0.669061	0.961175
546		0	0.22424	0.5186	0.695913		0	0.235637	0.516153	0.711037		0.000147	0.256926	0.539514	0.986354	0.880734		0.013531	0.336208	0.565061	0.969046		0.000756	0.336143	0.653014	0.966738
547		0	0.21266	0.502277	0.680064		0	0.22372	0.499763	0.695228		0.000133	0.24451	0.523174	0.982279	0.889183		0.012343	0.322107	0.548663	0.973879		0.000686	0.321989	0.636771	0.971777
548		0	0.201458	0.486074	0.66408		0	0.212177	0.483502	0.679265		0.000121	0.232455	0.506933	0.977669	0.897402		0.011256	0.308298	0.532312	0.978299		0.000623	0.308105	0.620397	0.976328
549		0	0.190637	0.470011	0.647987		0	0.201014	0.467393	0.66318		0.00011	0.220763	0.49081	0.972523	0.90538		0.010263	0.294794	0.516037	0.982305		0.000566	0.294518	0.603949	0.980422
550		0	0.180197	0.454101	0.631803		0	0.190233	0.451457	0.647003		0.000101	0.20944	0.474826	0.966844	0.913109		0.009356	0.281608	0.499865	0.985898		0.000515	0.281248	0.587472	0.984079
551		0	0.17014	0.438364	0.615555		0	0.179838	0.435714	0.630764		9.2e-05	0.198488	0.458998	0.960636	0.920577		0.008527	0.268751	0.48382	0.989076		0.000468	0.268312	0.571012	0.98732
552		0	0.160465	0.422815	0.599269		0	0.169829	0.420182	0.614492		8.3e-05	0.187909	0.443344	0.953903	0.927774		0.007771	0.256236	0.467935	0.991861		0.000425	0.255728	0.554614	0.990177
553		0	0.151172	0.407472	0.582969		0	0.160208	0.404878	0.598213		7.6e-05	0.177704	0.42788	0.946651	0.934691		0.007082	0.244072	0.452232	0.994255		0.000387	0.24351	0.538321	0.992683
554		0	0.142262	0.392357	0.566691		0	0.150972	0.389815	0.581951		6.9e-05	0.167873	0.41262	0.938887	0.941318		0.006454	0.232265	0.436729	0.996257		0.000352	0.231668	0.522168	0.994861
555		0	0.133729	0.377472	0.55044		0	0.142118	0.375006	0.565728		6.3e-05	0.158416	0.39758	0.93062	0.947644		0.005881	0.220814	0.421436	0.997851		0.00032	0.220202	0.506169	0.996703
556		0	0.125572	0.362841	0.534256		0	0.133643	0.360461	0.549564		5.8e-05	0.149332	0.382772	0.921859	0.953659		0.005359	0.209723	0.406364	0.999026		0.000292	0.209107	0.490324	0.998169
557		0	0.117786	0.348474	0.518153		0	0.125541	0.34619	0.533476		5.3e-05	0.140618	0.368208	0.912614	0.959353		0.004884	0.198987	0.391515	0.999745		0.000266	0.198377	0.474635	0.99923
558		0	0.110366	0.334381	0.502151		0	0.117808	0.3322	0.517484		4.8e-05	0.132272	0.353901	0.902899	0.964716		0.004451	0.188608	0.376901	1		0.000242	0.188008	0.459105	0.999846
559		0	0.103304	0.320571	0.486271		0	0.110438	0.318503	0.501608		4.4e-05	0.124288	0.339862	0.892726	0.969739		0.004056	0.178579	0.362518	0.999742		0.000221	0.177998	0.443744	1
560		0	0.096595	0.307058	0.470534		0	0.103423	0.305105	0.485861		4e-05	0.116664	0.326099	0.88211	0.97441		0.003696	0.168903	0.348378	0.998966		0.000201	0.168343	0.428553	0.999653
561		0	0.09023	0.29385	0.454958		0	0.096756	0.292009	0.470258		3.7e-05	0.109393	0.312621	0.871065	0.978721		0.003368	0.159578	0.334491	0.997656		0.000184	0.159037	0.413534	0.998769
562		0	0.084203	0.280957	0.439563		0	0.09043	0.279229	0.45482		3.4e-05	0.10247	0.299438	0.859609	0.982662		0.003069	0.1506	0.320858	0.995776		0.000167	0.150078	0.398697	0.99732
563		0	0.078502	0.268383	0.424359		0	0.084434	0.266762	0.439554		3.1e-05	0.095886	0.286556	0.847758	0.986223		0.002797	0.141969	0.307489	0.993324		0.000153	0.141465	0.384055	0.995303
564		0	0.073119	0.256135	0.409365		0	0.078761	0.254618	0.424476		2.8e-05	0.089636	0.273983	0.835532	0.989395		0.002549	0.133688	0.294406	0.990327		0.000139	0.133199	0.369626	0.992714
565		0	0.068043	0.24422	0.394592		0	0.073399	0.242799	0.409597		2.6e-05	0.083711	0.261723	0.822949	0.99217		0.002324	0.125757	0.28162	0.986796		0.000127	0.125279	0.355426	0.989564
566		0	0.063264	0.23264	0.380054		0	0.06834	0.23131	0.394931		2.3e-05	0.078101	0.249783	0.81003	0.994538		0.002118	0.118173	0.269144	0.98275		0.000116	0.117702	0.341472	0.98586
567		0	0.058771	0.221403	0.365764		0	0.063572	0.220154	0.380488		2.2e-05	0.072799	0.238167	0.796794	0.996491		0.001931	0.110934	0.256987	0.978198		0.000106	0.110467	0.32778	0.981614
568		0	0.054552	0.210509	0.351732		0	0.059086	0.209333	0.36628		2e-05	0.067794	0.226879	0.783263	0.998022		0.001761	0.104038	0.245163	0.973184		9.7e-05	0.10357	0.314364	0.976846
569		0	0.050595	0.199957	0.337961		0	0.054869	0.19885	0.352315		1.8e-05	0.063076	0.215923	0.769459	0.999121		0.001606	0.097477	0.233675	0.967707		8.9e-05	0.097003	0.301232	0.97155
570		0	0.04689	0.189753	0.324466		0	0.050911	0.188703	0.338597		1.7e-05	0.058636	0.2053	0.755404	0.999783		0.001465	0.091247	0.222532	0.961791		8.1e-05	0.090764	0.288398	0.965748
571		0	0.043424	0.179894	0.311252		0	0.047201	0.178895	0.325141		1.5e-05	0.054462	0.195012	0.74112	1		0.001337	0.085338	0.211734	0.955449		7.4e-05	0.084844	0.275873	0.959464
572		0	0.040186	0.170382	0.298326		0	0.043727	0.169426	0.31195		1.4e-05	0.050544	0.185062	0.726629	0.999766		0.00122	0.079742	0.201281	0.948674		6.8e-05	0.079239	0.263668	0.952723
573		0	0.037165	0.161217	0.285697		0	0.04048	0.160297	0.299039		1.3e-05	0.04687	0.175449	0.711954	0.999076		0.001114	0.074445	0.191167	0.941442		6.2e-05	0.073939	0.251793	0.945551
574		0	0.034349	0.152394	0.273366		0	0.037447	0.151509	0.286414		1.2e-05	0.043431	0.166174	0.697118	0.997924		0.001017	0.069439	0.181388	0.93374		5.7e-05	0.068938	0.240262	0.938001
575		0	0.031727	0.143913	0.26134		0	0.034618	0.143059	0.274082		1.1e-05	0.040215	0.157235	0.682144	0.996306		0.000929	0.064711	0.171941	0.925559		5.2e-05	0.064227	0.22908	0.9301
576		0	0.029289	0.135772	0.249624		0	0.031984	0.134949	0.262054		1e-05	0.037211	0.148632	0.667053	0.994218		0.000849	0.060252	0.162823	0.916888		4.8e-05	0.059796	0.218252	0.921872
577		0	0.027023	0.127965	0.238219		0	0.029533	0.127174	0.250336		9e-06	0.034408	0.140363	0.651868	0.991657		0.000775	0.05605	0.154031	0.90772		4.4e-05	0.055633	0.207781	0.913352
578		0	0.024918	0.120488	0.227126		0	0.027254	0.119732	0.238932		8e-06	0.031797	0.132424	0.63661	0.98862		0.000708	0.052096	0.145561	0.898051		4e-05	0.051731	0.197672	0.904584
579		0	0.022967	0.113338	0.216353		0	0.025139	0.112619	0.227848		8e-06	0.029366	0.124813	0.621302	0.985107		0.000647	0.04838	0.137414	0.887894		3.7e-05	0.048075	0.187921	0.895571
580		0	0.021158	0.106507	0.205898		0	0.023177	0.105827	0.217083		7e-06	0.027105	0.117525	0.605964	0.981117		0.000592	0.044891	0.129588	0.877268		3.4e-05	0.044652	0.178515	0.886283
581		0	0.019484	0.099992	0.195763		0	0.021358	0.099351	0.206637		6e-06	0.025005	0.110557	0.590616	0.97665		0.000541	0.041622	0.122083	0.866205		3.1e-05	0.041447	0.169435	0.876652
582		0	0.017934	0.093786	0.185952		0	0.019673	0.093183	0.196513		6e-06	0.023056	0.103903	0.575278	0.971707		0.000495	0.038564	0.114899	0.854742		2.8e-05	0.038447	0.160673	0.866654
583		0	0.016502	0.087882	0.176463		0	0.018114	0.087316	0.18671		5e-06	0.021249	0.097557	0.55997	0.96629		0.000452	0.035706	0.108036	0.842922		2.6e-05	0.03564	0.152216	0.856238
584		0	0.015178	0.082273	0.167297		0	0.016672	0.081744	0.177227		5e-06	0.019575	0.091514	0.54471	0.960402		0.000414	0.03304	0.101489	0.83078		2.4e-05	0.033014	0.144055	0.845366
585		0	0.013956	0.076954	0.158459		0	0.015339	0.076457	0.168067		5e-06	0.018025	0.085766	0.529515	0.954048		0.000379	0.030556	0.095253	0.818342		2.2e-05	0.030559	0.136182	0.833998
586		0	0.012829	0.071915	0.149943		0	0.014108	0.071449	0.159226		4e-06	0.016592	0.080306	0.514404	0.947231		0.000347	0.028244	0.089323	0.80564		2e-05	0.028264	0.12859	0.822114
587		0	0.01179	0.067149	0.141752		0	0.012971	0.066709	0.150705		4e-06	0.015267	0.075128	0.499392	0.939959		0.000317	0.026095	0.083693	0.792717		1.9e-05	0.026121	0.121274	0.809688
588		0	0.010833	0.062646	0.133881		0	0.011923	0.062232	0.142504		4e-06	0.014044	0.070222	0.484495	0.932238		0.000291	0.024099	0.078353	0.779574		1.7e-05	0.024122	0.11424	0.796774
589		0	0.009951	0.058398	0.12633		0	0.010957	0.058008	0.134622		3e-06	0.012914	0.065581	0.469728	0.924076		0.000266	0.022246	0.073294	0.766211		1.6e-05	0.022261	0.107492	0.783427
590		0	0.009139	0.054396	0.119093		0	0.010067	0.054029	0.127059		3e-06	0.011872	0.061196	0.455105	0.915481		0.000244	0.020527	0.068506	0.752647		1.4e-05	0.020531	0.101034	0.769722
591		0	0.008393	0.05063	0.112169		0	0.009248	0.050286	0.119813		3e-06	0.010912	0.057058	0.440639	0.906464		0.000224	0.018933	0.063978	0.738879		1.3e-05	0.018926	0.094869	0.755718
592		0	0.007706	0.047091	0.105551		0	0.008495	0.04677	0.11288		3e-06	0.010027	0.053158	0.426343	0.897036		0.000205	0.017456	0.059701	0.724918		1.2e-05	0.017438	0.088995	0.741469
593		0	0.007075	0.043768	0.099233		0	0.007802	0.043471	0.106256		2e-06	0.009212	0.049488	0.412229	0.887209		0.000188	0.016089	0.055665	0.710771		1.1e-05	0.016061	0.083408	0.727031
594		0	0.006495	0.040653	0.093211		0	0.007165	0.040379	0.099933		2e-06	0.008462	0.046036	0.398307	0.876994		0.000173	0.014823	0.051861	0.696451		1e-05	0.014789	0.078108	0.712468
595		0	0.005962	0.037736	0.087479		0	0.00658	0.037484	0.093907		2e-06	0.007772	0.042796	0.384587	0.866405		0.000158	0.013651	0.048278	0.681961		1e-05	0.013615	0.073089	0.697829
596		0	0.005473	0.035006	0.082029		0	0.006042	0.034776	0.088168		2e-06	0.007137	0.039756	0.371081	0.855457		0.000145	0.012568	0.044908	0.667329		9e-06	0.012531	0.068341	0.683131
597		0	0.005024	0.032455	0.076853		0	0.005548	0.032245	0.082709		2e-06	0.006553	0.036908	0.357796	0.844164		0.000133	0.011568	0.041743	0.652578		8e-06	0.011532	0.063856	0.668405
598		0	0.004611	0.030074	0.071944		0	0.005094	0.029881	0.077523		2e-06	0.006017	0.034243	0.34474	0.832542		0.000123	0.010644	0.038774	0.63773		7e-06	0.010611	0.059623	0.653652
599		0	0.004232	0.027852	0.067294		0	0.004677	0.027675	0.0726		1e-06	0.005524	0.031751	0.331922	0.820608		0.000113	0.009792	0.035992	0.622813		7e-06	0.009762	0.055633	0.638887
600		0	0.003885	0.025781	0.062895		0	0.004294	0.025619	0.067932		1e-06	0.005071	0.029423	0.319348	0.808379		0.000103	0.009005	0.033387	0.607841		6e-06	0.008981	0.051876	0.624141
601		0	0.003566	0.023854	0.058738		0	0.003942	0.023703	0.063511		1e-06	0.004655	0.027252	0.307024	0.795871		9.5e-05	0.008281	0.030952	0.592848		6e-06	0.008261	0.048341	0.609407
602		0	0.003274	0.02206	0.054815		0	0.003619	0.021919	0.059328		1e-06	0.004273	0.025227	0.294957	0.783103		8.7e-05	0.007613	0.028678	0.577847		5e-06	0.007599	0.045019	0.594707
603		0	0.003005	0.020393	0.051116		0	0.003323	0.020259	0.055374		1e-06	0.003923	0.023342	0.283152	0.770092		8e-05	0.006998	0.026556	0.562863		5e-06	0.006989	0.041901	0.580056
604		0	0.002759	0.018844	0.047633		0	0.00305	0.018716	0.051642		1e-06	0.003601	0.021588	0.271614	0.756858		7.4e-05	0.006432	0.024579	0.547925		5e-06	0.006428	0.038976	0.565455
605		0	0.002533	0.017406	0.044357		0	0.0028	0.017283	0.048124		1e-06	0.003306	0.019957	0.260346	0.743419		6.8e-05	0.005911	0.022739	0.533049		4e-06	0.005912	0.036234	0.550907
606		0	0.002326	0.016072	0.041278		0	0.00257	0.015953	0.044811		1e-06	0.003035	0.018442	0.249353	0.729794		6.2e-05	0.005432	0.021028	0.518274		4e-06	0.005437	0.033666	0.536415
607		0	0.002136	0.014836	0.038389		0	0.002359	0.01472	0.041696		1e-06	0.002786	0.017035	0.238637	0.716002		5.7e-05	0.004992	0.019438	0.503612		4e-06	0.005	0.031261	0.521972
608		0	0.001961	0.013691	0.035679		0	0.002166	0.013578	0.038772		1e-06	0.002558	0.01573	0.228201	0.702062		5.3e-05	0.004588	0.017962	0.489091		3e-06	0.004598	0.029011	0.507589
609		0	0.001801	0.01263	0.033142		0	0.001988	0.012521	0.03603		1e-06	0.002349	0.014521	0.218049	0.687993		4.9e-05	0.004217	0.016594	0.474736		3e-06	0.004228	0.026907	0.493262
610		0	0.001655	0.011649	0.030766		0	0.001826	0.011543	0.033462		1e-06	0.002157	0.0134	0.20818	0.673814		4.5e-05	0.003876	0.015327	0.460556		3e-06	0.003887	0.024942	0.478997
611		0	0.00152	0.010741	0.028546		0	0.001677	0.010639	0.03106		1e-06	0.001981	0.012363	0.198598	0.659543		4.1e-05	0.003563	0.014154	0.446578		3e-06	0.003573	0.023106	0.464797
612		0	0.001397	0.009902	0.026473		0	0.00154	0.009804	0.028816		1e-06	0.001819	0.011403	0.189302	0.645199		3.8e-05	0.003276	0.013069	0.432799		2e-06	0.003285	0.021394	0.450684
613		0	0.001283	0.009126	0.024537		0	0.001415	0.009034	0.026721		1e-06	0.001671	0.010515	0.180293	0.6308		3.5e-05	0.003013	0.012065	0.419212		2e-06	0.003019	0.019799	0.436675
614		0	0.001179	0.00841	0.022732		0	0.0013	0.008323	0.024768		0	0.001535	0.009694	0.171571	0.616364		3.2e-05	0.002771	0.011135	0.405812		2e-06	0.002775	0.018314	0.422807
615		0	0.001084	0.007749	0.021051		0	0.001194	0.007667	0.022949		0	0.001411	0.008936	0.163136	0.601909		3e-05	0.002548	0.010275	0.392579		2e-06	0.002551	0.016934	0.409101
616		0	0.000996	0.007139	0.019486		0	0.001098	0.007063	0.021256		0	0.001296	0.008235	0.154987	0.587451		2.8e-05	0.002344	0.00948	0.379511		2e-06	0.002345	0.015652	0.395582
617		0	0.000916	0.006576	0.01803		0	0.001009	0.006507	0.019682		0	0.001191	0.007589	0.147122	0.573006		2.5e-05	0.002156	0.008743	0.366603		2e-06	0.002156	0.014464	0.382273
618		0	0.000842	0.006057	0.016677		0	0.000928	0.005994	0.018219		0	0.001095	0.006992	0.13954	0.558592		2.3e-05	0.001982	0.008061	0.35385		2e-06	0.001982	0.013362	0.369191
619		0	0.000774	0.005578	0.015421		0	0.000854	0.005522	0.01686		0	0.001007	0.006442	0.132238	0.544222		2.2e-05	0.001823	0.007431	0.341247		1e-06	0.001823	0.012343	0.356354
620		0	0.000712	0.005137	0.014254		0	0.000785	0.005087	0.015598		0	0.000926	0.005934	0.125214	0.529913		2e-05	0.001676	0.006847	0.328804		1e-06	0.001677	0.011399	0.343771
621		0	0.000655	0.00473	0.013172		0	0.000723	0.004686	0.014427		0	0.000851	0.005466	0.118465	0.515678		1.8e-05	0.001541	0.006307	0.316545		1e-06	0.001543	0.010527	0.331437
622		0	0.000603	0.004356	0.012169		0	0.000665	0.004317	0.013341		0	0.000783	0.005035	0.111987	0.501531		1.7e-05	0.001417	0.005809	0.304496		1e-06	0.001419	0.00972	0.319352
623		0	0.000555	0.004011	0.011239		0	0.000612	0.003977	0.012333		0	0.00072	0.004637	0.105776	0.487486		1.6e-05	0.001303	0.00535	0.292684		1e-06	0.001306	0.008973	0.307506
624		0	0.000511	0.003693	0.010379		0	0.000564	0.003664	0.011399		0	0.000663	0.004271	0.099829	0.473554		1.5e-05	0.001198	0.004926	0.281128		1e-06	0.001203	0.008283	0.295899
625		0	0.00047	0.003401	0.009582		0	0.000519	0.003375	0.010533		0	0.00061	0.003933	0.09414	0.459748		1.3e-05	0.001102	0.004537	0.26985		1e-06	0.001107	0.007645	0.284525
626		0	0.000433	0.003132	0.008846		0	0.000478	0.003109	0.009731		0	0.000562	0.003623	0.088704	0.446079		1.2e-05	0.001014	0.004178	0.258862		1e-06	0.001019	0.007054	0.273384
627		0	0.000399	0.002884	0.008165		0	0.000441	0.002865	0.008988		0	0.000517	0.003337	0.083516	0.432557		1.1e-05	0.000933	0.003848	0.248181		1e-06	0.000939	0.006509	0.262473
628		0	0.000367	0.002657	0.007535		0	0.000406	0.002639	0.0083		0	0.000476	0.003073	0.078571	0.419192		1.1e-05	0.000859	0.003545	0.237813		1e-06	0.000864	0.006004	0.251793
629		0	0.000339	0.002447	0.006954		0	0.000374	0.002431	0.007663		0	0.000438	0.002831	0.073861	0.405995		1e-05	0.000791	0.003267	0.227753		1e-06	0.000796	0.005537	0.24135
630		0	0.000312	0.002254	0.006418		0	0.000345	0.00224	0.007073		0	0.000404	0.002607	0.069382	0.392973		9e-06	0.000729	0.003011	0.217987		1e-06	0.000733	0.005107	0.231154
631		0	0.000288	0.002077	0.005922		0	0.000318	0.002063	0.006528		0	0.000372	0.002402	0.065127	0.380136		8e-06	0.000672	0.002775	0.208505		1e-06	0.000675	0.004709	0.221214
632		0	0.000265	0.001914	0.005465		0	0.000293	0.001901	0.006025		0	0.000343	0.002213	0.061089	0.36749		8e-06	0.000619	0.002559	0.1993		1e-06	0.000622	0.004342	0.211537
633		0	0.000245	0.001764	0.005043		0	0.00027	0.001752	0.005559		0	0.000316	0.002039	0.057261	0.355044		7e-06	0.000571	0.002359	0.190362		1e-06	0.000573	0.004004	0.202125
634		0	0.000226	0.001626	0.004653		0	0.000249	0.001614	0.00513		0	0.000291	0.001879	0.053636	0.342803		7e-06	0.000526	0.002175	0.181685		0	0.000528	0.003691	0.192988
635		0	0.000208	0.001499	0.004294		0	0.00023	0.001488	0.004733		0	0.000269	0.001731	0.050206	0.330774		6e-06	0.000486	0.002006	0.173262		0	0.000487	0.003404	0.184123
636		0	0.000192	0.001382	0.003962		0	0.000212	0.001371	0.004368		0	0.000248	0.001595	0.046966	0.318962		6e-06	0.000448	0.001849	0.165089		0	0.000449	0.003139	0.175539
637		0	0.000178	0.001274	0.003656		0	0.000196	0.001264	0.00403		0	0.000229	0.00147	0.043907	0.307373		5e-06	0.000413	0.001705	0.157166		0	0.000414	0.002895	0.167233
638		0	0.000164	0.001175	0.003373		0	0.000181	0.001166	0.003719		0	0.000211	0.001355	0.041023	0.296012		5e-06	0.000381	0.001572	0.149496		0	0.000382	0.00267	0.159205
639		0	0.000151	0.001084	0.003112		0	0.000167	0.001075	0.003432		0	0.000195	0.00125	0.038306	0.284883		5e-06	0.000352	0.00145	0.14208		0	0.000352	0.002462	0.151455
640		0	0.00014	0.001	0.002872		0	0.000154	0.000992	0.003168		0	0.00018	0.001152	0.035748	0.273989		4e-06	0.000325	0.001337	0.134918		0	0.000325	0.002272	0.143983
641		0	0.000129	0.000922	0.00265		0	0.000143	0.000915	0.002924		0	0.000166	0.001062	0.033343	0.263334		4e-06	0.000299	0.001233	0.128012		0	0.0003	0.002096	0.136784
642		0	0.000119	0.000851	0.002446		0	0.000132	0.000845	0.0027		0	0.000153	0.00098	0.031084	0.252922		4e-06	0.000276	0.001138	0.121359		0	0.000277	0.001934	0.129857
643		0	0.00011	0.000785	0.002257		0	0.000122	0.00078	0.002493		0	0.000142	0.000904	0.028963	0.242755		3e-06	0.000255	0.00105	0.11496		0	0.000256	0.001786	0.123199
644		0	0.000102	0.000725	0.002083		0	0.000113	0.00072	0.002302		0	0.000131	0.000834	0.026975	0.232835		3e-06	0.000236	0.000968	0.108813		0	0.000237	0.001649	0.116807
645		0	9.4e-05	0.000669	0.001923		0	0.000104	0.000665	0.002125		0	0.000121	0.000769	0.025111	0.223164		3e-06	0.000218	0.000893	0.102915		0	0.000219	0.001522	0.110671
646		0	8.7e-05	0.000617	0.001775		0	9.6e-05	0.000614	0.001963		0	0.000112	0.00071	0.023366	0.213744		3e-06	0.000201	0.000825	0.097262		0	0.000202	0.001406	0.104786
647		0	8.1e-05	0.00057	0.001639		0	8.9e-05	0.000567	0.001813		0	0.000103	0.000655	0.021734	0.204577		3e-06	0.000186	0.000761	0.091853		0	0.000187	0.001299	0.099141
648		0	7.5e-05	0.000527	0.001513		0	8.3e-05	0.000524	0.001675		0	9.6e-05	0.000605	0.020207	0.195662		2e-06	0.000172	0.000703	0.086682		0	0.000173	0.0012	0.093729
649		0	6.9e-05	0.000486	0.001397		0	7.6e-05	0.000484	0.001547		0	8.8e-05	0.000559	0.018781	0.187001		2e-06	0.000159	0.000649	0.081746		0	0.00016	0.001109	0.08854
650		0	6.4e-05	0.000449	0.00129		0	7.1e-05	0.000448	0.001429		0	8.2e-05	0.000516	0.01745	0.178594		2e-06	0.000147	0.000599	0.077038		0	0.000148	0.001024	0.083571
651		0	5.9e-05	0.000415	0.001192		0	6.6e-05	0.000414	0.00132		0	7.6e-05	0.000477	0.016208	0.17044		2e-06	0.000136	0.000554	0.072555		0	0.000137	0.000946	0.078813
652		0	5.5e-05	0.000384	0.001101		0	6.1e-05	0.000382	0.00122		0	7e-05	0.00044	0.01505	0.162539		2e-06	0.000126	0.000511	0.06829		0	0.000127	0.000874	0.07426
653		0	5.1e-05	0.000355	0.001017		0	5.6e-05	0.000353	0.001127		0	6.5e-05	0.000407	0.01397	0.154891		2e-06	0.000116	0.000473	0.064237		0	0.000117	0.000808	0.069908
654		0	4.7e-05	0.000328	0.00094		0	5.2e-05	0.000327	0.001041		0	6e-05	0.000376	0.012965	0.147494		2e-06	0.000108	0.000437	0.060387		0	0.000109	0.000746	0.065757
655		0	4.4e-05	0.000304	0.000869		0	4.8e-05	0.000302	0.000962		0	5.6e-05	0.000348	0.012029	0.140347		1e-06	0.0001	0.000404	0.056733		0	0.0001	0.00069	0.061808
656		0	4.1e-05	0.000281	0.000803		0	4.5e-05	0.000279	0.000889		0	5.1e-05	0.000321	0.011159	0.133447		1e-06	9.2e-05	0.000374	0.053267		0	9.3e-05	0.000637	0.058056
657		0	3.8e-05	0.00026	0.000743		0	4.1e-05	0.000259	0.000822		0	4.8e-05	0.000297	0.010349	0.126794		1e-06	8.5e-05	0.000346	0.049981		0	8.6e-05	0.000589	0.054499
658		0	3.5e-05	0.00024	0.000687		0	3.8e-05	0.000239	0.00076		0	4.4e-05	0.000275	0.009596	0.120383		1e-06	7.9e-05	0.00032	0.046869		0	8e-05	0.000545	0.051134
659		0	3.2e-05	0.000223	0.000635		0	3.6e-05	0.000221	0.000702		0	4.1e-05	0.000254	0.008896	0.114213		1e-06	7.3e-05	0.000296	0.043923		0	7.4e-05	0.000504	0.047955
660		0	3e-05	0.000206	0.000588		0	3.3e-05	0.000205	0.000649		0	3.8e-05	0.000235	0.008247	0.10828		1e-06	6.8e-05	0.000274	0.041137		0	6.9e-05	0.000466	0.044957
661		0	2.8e-05	0.000191	0.000544		0	3.1e-05	0.00019	0.000601		0	3.5e-05	0.000218	0.007643	0.102581		1e-06	6.3e-05	0.000253	0.038503		0	6.4e-05	0.000431	0.042134
662		0	2.6e-05	0.000177	0.000503		0	2.8e-05	0.000176	0.000556		0	3.3e-05	0.000201	0.007083	0.097112		1e-06	5.8e-05	0.000235	0.036016		0	5.9e-05	0.000399	0.039474
663		0	2.4e-05	0.000164	0.000465		0	2.6e-05	0.000163	0.000514		0	3e-05	0.000186	0.006564	0.091869		1e-06	5.4e-05	0.000217	0.033672		0	5.5e-05	0.00037	0.036968
664		0	2.2e-05	0.000152	0.000431		0	2.5e-05	0.000151	0.000476		0	2.8e-05	0.000173	0.006081	0.086848		1e-06	5e-05	0.000201	0.031463		0	5.1e-05	0.000343	0.034606
665		0	2.1e-05	0.00014	0.000399		0	2.3e-05	0.00014	0.000441		0	2.6e-05	0.00016	0.005634	0.082044		1e-06	4.7e-05	0.000186	0.029385		0	4.7e-05	0.000318	0.032379
666		0	1.9e-05	0.00013	0.000369		0	2.1e-05	0.000129	0.000408		0	2.4e-05	0.000148	0.00522	0.077453		1e-06	4.3e-05	0.000172	0.027432		0	4.4e-05	0.000294	0.030279
667		0	1.8e-05	0.000121	0.000342		0	2e-05	0.00012	0.000378		0	2.3e-05	0.000137	0.004836	0.073069		1e-06	4e-05	0.00016	0.025598		0	4.1e-05	0.000273	0.028299
668		0	1.7e-05	0.000112	0.000316		0	1.8e-05	0.000111	0.00035		0	2.1e-05	0.000127	0.004479	0.068887		1e-06	3.7e-05	0.000148	0.023878		0	3.8e-05	0.000253	0.026432
669		0	1.5e-05	0.000104	0.000293		0	1.7e-05	0.000103	0.000325		0	1.9e-05	0.000118	0.004149	0.064903		1e-06	3.5e-05	0.000137	0.022265		0	3.5e-05	0.000234	0.024671
670		0	1.4e-05	9.6e-05	0.000271		0	1.6e-05	9.6e-05	0.000301		0	1.8e-05	0.000109	0.003844	0.061109		1e-06	3.2e-05	0.000127	0.020755		0	3.3e-05	0.000217	0.023014
671		0	1.3e-05	8.9e-05	0.000252		0	1.5e-05	8.9e-05	0.000279		0	1.7e-05	0.000101	0.003561	0.057502		0	3e-05	0.000118	0.019342		0	3e-05	0.000201	0.021456
672		0	1.2e-05	8.3e-05	0.000233		0	1.4e-05	8.3e-05	0.000259		0	1.6e-05	9.4e-05	0.003298	0.054074		0	2.8e-05	0.000109	0.018019		0	2.8e-05	0.000186	0.019995
673		0	1.2e-05	7.7e-05	0.000216		0	1.3e-05	7.7e-05	0.00024		0	1.4e-05	8.7e-05	0.003055	0.05082		0	2.6e-05	0.000101	0.016782		0	2.6e-05	0.000173	0.018626
674		0	1.1e-05	7.1e-05	0.0002		0	1.2e-05	7.1e-05	0.000223		0	1.3e-05	8.1e-05	0.00283	0.047735		0	2.4e-05	9.4e-05	0.015626		0	2.4e-05	0.00016	0.017345
675		0	1e-05	6.6e-05	0.000186		0	1.1e-05	6.6e-05	0.000206		0	1.3e-05	7.5e-05	0.002622	0.044811		0	2.2e-05	8.7e-05	0.014547		0	2.3e-05	0.000149	0.016149
676		0	9e-06	6.1e-05	0.000172		0	1e-05	6.1e-05	0.000191		0	1.2e-05	7e-05	0.002429	0.042044		0	2.1e-05	8.1e-05	0.013538		0	2.1e-05	0.000138	0.015033
677		0	9e-06	5.7e-05	0.00016		0	1e-05	5.7e-05	0.000178		0	1.1e-05	6.5e-05	0.002251	0.039427		0	1.9e-05	7.5e-05	0.012597		0	2e-05	0.000128	0.013993
678		0	8e-06	5.3e-05	0.000148		0	9e-06	5.3e-05	0.000165		0	1e-05	6e-05	0.002085	0.036953		0	1.8e-05	7e-05	0.011719		0	1.8e-05	0.000119	0.013024
679		0	8e-06	4.9e-05	0.000138		0	8e-06	4.9e-05	0.000153		0	9e-06	5.6e-05	0.001932	0.034618		0	1.7e-05	6.5e-05	0.010901		0	1.7e-05	0.00011	0.012121
680		0	7e-06	4.6e-05	0.000128		0	8e-06	4.6e-05	0.000141		0	9e-06	5.2e-05	0.001791	0.032415		0	1.6e-05	6e-05	0.010137		0	1.6e-05	0.000102	0.01128
681		0	7e-06	4.3e-05	0.000119		0	7e-06	4.2e-05	0.000131		0	8e-06	4.8e-05	0.00166	0.030338		0	1.4e-05	5.6e-05	0.009426		0	1.5e-05	9.5e-05	0.010495
682		0	6e-06	4e-05	0.00011		0	7e-06	3.9e-05	0.000122		0	8e-06	4.5e-05	0.001538	0.028382		0	1.3e-05	5.2e-05	0.008763		0	1.4e-05	8.8e-05	0.009764
683		0	6e-06	3.7e-05	0.000102		0	6e-06	3.7e-05	0.000113		0	7e-06	4.2e-05	0.001426	0.026541		0	1.3e-05	4.9e-05	0.008146		0	1.3e-05	8.2e-05	0.009081
684		0	5e-06	3.4e-05	9.5e-05		0	6e-06	3.4e-05	0.000105		0	7e-06	3.9e-05	0.001322	0.024809		0	1.2e-05	4.5e-05	0.007571		0	1.2e-05	7.6e-05	0.008445
685		0	5e-06	3.2e-05	8.8e-05		0	5e-06	3.2e-05	9.7e-05		0	6e-06	3.6e-05	0.001226	0.023182		0	1.1e-05	4.2e-05	0.007036		0	1.1e-05	7.1e-05	0.007851
686		0	5e-06	3e-05	8.2e-05		0	5e-06	2.9e-05	9e-05		0	6e-06	3.3e-05	0.001136	0.021653		0	1e-05	3.9e-05	0.006538		0	1e-05	6.6e-05	0.007298
687		0	4e-06	2.8e-05	7.6e-05		0	5e-06	2.7e-05	8.4e-05		0	5e-06	3.1e-05	0.001054	0.020218		0	9e-06	3.6e-05	0.006075		0	1e-05	6.1e-05	0.006782
688		0	4e-06	2.6e-05	7.1e-05		0	4e-06	2.6e-05	7.8e-05		0	5e-06	2.9e-05	0.000977	0.018872		0	9e-06	3.4e-05	0.005644		0	9e-06	5.7e-05	0.006302
689		0	4e-06	2.4e-05	6.6e-05		0	4e-06	2.4e-05	7.3e-05		0	5e-06	2.7e-05	0.000907	0.017611		0	8e-06	3.1e-05	0.005243		0	8e-06	5.3e-05	0.005855
690		0	3e-06	2.2e-05	6.1e-05		0	4e-06	2.2e-05	6.8e-05		0	4e-06	2.5e-05	0.000841	0.016428		0	8e-06	2.9e-05	0.00487		0	8e-06	4.9e-05	0.005439
691		0	3e-06	2.1e-05	5.7e-05		0	4e-06	2.1e-05	6.3e-05		0	4e-06	2.3e-05	0.00078	0.015322		0	7e-06	2.7e-05	0.004524		0	7e-06	4.6e-05	0.005052
692		0	3e-06	1.9e-05	5.3e-05		0	3e-06	1.9e-05	5.9e-05		0	4e-06	2.2e-05	0.000724	0.014285		0	7e-06	2.5e-05	0.004202		0	7e-06	4.3e-05	0.004693
693		0	3e-06	1.8e-05	4.9e-05		0	3e-06	1.8e-05	5.5e-05		0	4e-06	2e-05	0.000672	0.013316		0	6e-06	2.4e-05	0.003903		0	6e-06	4e-05	0.00436
694		0	3e-06	1.7e-05	4.6e-05		0	3e-06	1.7e-05	5.1e-05		0	3e-06	1.9e-05	0.000624	0.01241		0	6e-06	2.2e-05	0.003625		0	6e-06	3.7e-05	0.00405
695		0	2e-06	1.6e-05	4.3e-05		0	3e-06	1.6e-05	4.7e-05		0	3e-06	1.8e-05	0.000579	0.011563		0	5e-06	2.1e-05	0.003366		0	5e-06	3.4e-05	0.003763
696		0	2e-06	1.5e-05	4e-05		0	3e-06	1.5e-05	4.4e-05		0	3e-06	1.6e-05	0.000538	0.010772		0	5e-06	1.9e-05	0.003127		0	5e-06	3.2e-05	0.003496
697		0	2e-06	1.4e-05	3.7e-05		0	2e-06	1.4e-05	4.1e-05		0	3e-06	1.5e-05	0.000499	0.010033		0	5e-06	1.8e-05	0.002904		0	5e-06	3e-05	0.003249
698		0	2e-06	1.3e-05	3.5e-05		0	2e-06	1.3e-05	3.8e-05		0	3e-06	1.4e-05	0.000464	0.009344		0	4e-06	1.7e-05	0.002697		0	4e-06	2.8e-05	0.003019
699		0	2e-06	1.2e-05	3.2e-05		0	2e-06	1.2e-05	3.6e-05		0	2e-06	1.3e-05	0.000431	0.0087		0	4e-06	1.5e-05	0.002505		0	4e-06	2.6e-05	0.002805
700		0	2e-06	1.1e-05	3e-05		0	2e-06	1.1e-05	3.3e-05		0	2e-06	1.2e-05	0.0004	0.0081		0	4e-06	1.4e-05	0.002327		0	4e-06	2.4e-05	0.002607
701		0	2e-06	1e-05	2.8e-05		0	2e-06	1e-05	3.1e-05		0	2e-06	1.2e-05	0.000372	0.007541		0	4e-06	1.3e-05	0.002161		0	4e-06	2.3e-05	0.002422
702		0	2e-06	1e-05	2.6e-05		0	2e-06	1e-05	2.9e-05		0	2e-06	1.1e-05	0.000346	0.007019		0	3e-06	1.3e-05	0.002008		0	3e-06	2.1e-05	0.00225
703		0	1e-06	9e-06	2.4e-05		0	2e-06	9e-06	2.7e-05		0	2e-06	1e-05	0.000321	0.006533		0	3e-06	1.2e-05	0.001865		0	3e-06	2e-05	0.00209
704		0	1e-06	8e-06	2.3e-05		0	1e-06	8e-06	2.5e-05		0	2e-06	9e-06	0.000299	0.00608		0	3e-06	1.1e-05	0.001733		0	3e-06	1.8e-05	0.001942
705		0	1e-06	8e-06	2.1e-05		0	1e-06	8e-06	2.3e-05		0	2e-06	9e-06	0.000278	0.005658		0	3e-06	1e-05	0.00161		0	3e-06	1.7e-05	0.001805
706		0	1e-06	7e-06	2e-05		0	1e-06	7e-06	2.2e-05		0	1e-06	8e-06	0.000258	0.005265		0	3e-06	1e-05	0.001497		0	3e-06	1.6e-05	0.001677
707		0	1e-06	7e-06	1.8e-05		0	1e-06	7e-06	2e-05		0	1e-06	8e-06	0.00024	0.004899		0	2e-06	9e-06	0.001391		0	2e-06	1.5e-05	0.001559
708		0	1e-06	6e-06	1.7e-05		0	1e-06	6e-06	1.9e-05		0	1e-06	7e-06	0.000223	0.004558		0	2e-06	8e-06	0.001293		0	2e-06	1.4e-05	0.001449
709		0	1e-06	6e-06	1.6e-05		0	1e-06	6e-06	1.8e-05		0	1e-06	7e-06	0.000208	0.004241		0	2e-06	8e-06	0.001202		0	2e-06	1.3e-05	0.001347
710		0	1e-06	6e-06	1.5e-05		0	1e-06	6e-06	1.6e-05		0	1e-06	6e-06	0.000194	0.003946		0	2e-06	7e-06	0.001117		0	2e-06	1.2e-05	0.001252
711		0	1e-06	5e-06	1.4e-05		0	1e-06	5e-06	1.5e-05		0	1e-06	6e-06	0.00018	0.003671		0	2e-06	7e-06	0.001039		0	2e-06	1.1e-05	0.001164
712		0	1e-06	5e-06	1.3e-05		0	1e-06	5e-06	1.4e-05		0	1e-06	5e-06	0.000168	0.003416		0	2e-06	6e-06	0.000966		0	2e-06	1.1e-05	0.001082
713		0	1e-06	5e-06	1.2e-05		0	1e-06	5e-06	1.3e-05		0	1e-06	5e-06	0.000156	0.003178		0	2e-06	6e-06	0.000898		0	2e-06	1e-05	0.001007
714		0	1e-06	4e-06	1.1e-05		0	1e-06	4e-06	1.3e-05		0	1e-06	5e-06	0.000145	0.002957		0	2e-06	6e-06	0.000835		0	2e-06	9e-06	0.000936
715		0	1e-06	4e-06	1.1e-05		0	1e-06	4e-06	1.2e-05		0	1e-06	4e-06	0.000135	0.002752		0	1e-06	5e-06	0.000777		0	1e-06	9e-06	0.000871
716		0	1e-06	4e-06	1e-05		0	1e-06	4e-06	1.1e-05		0	1e-06	4e-06	0.000126	0.002561		0	1e-06	5e-06	0.000723		0	1e-06	8e-06	0.00081
717		0	1e-06	3e-06	9e-06		0	1e-06	3e-06	1e-05		0	1e-06	4e-06	0.000118	0.002383		0	1e-06	5e-06	0.000673		0	1e-06	8e-06	0.000754
718		0	1e-06	3e-06	9e-06		0	1e-06	3e-06	1e-05		0	1e-06	4e-06	0.00011	0.002217		0	1e-06	4e-06	0.000626		0	1e-06	7e-06	0.000701
719		0	1e-06	3e-06	8e-06		0	1e-06	3e-06	9e-06		0	1e-06	3e-06	0.000102	0.002064		0	1e-06	4e-06	0.000583		0	1e-06	7e-06	0.000653
720		0	0	3e-06	8e-06		0	1e-06	3e-06	8e-06		0	1e-06	3e-06	9.5e-05	0.001921		0	1e-06	4e-06	0.000542		0	1e-06	6e-06	0.000608
721		0	0	3e-06	7e-06		0	0	3e-06	8e-06		0	1e-06	3e-06	8.9e-05	0.001788		0	1e-06	3e-06	0.000505		0	1e-06	6e-06	0.000566
722		0	0	3e-06	7e-06		0	0	3e-06	7e-06		0	1e-06	3e-06	8.3e-05	0.001664		0	1e-06	3e-06	0.00047		0	1e-06	5e-06	0.000527
723		0	0	2e-06	6e-06		0	0	2e-06	7e-06		0	0	3e-06	7.7e-05	0.001549		0	1e-06	3e-06	0.000438		0	1e-06	5e-06	0.00049
724		0	0	2e-06	6e-06		0	0	2e-06	6e-06		0	0	2e-06	7.2e-05	0.001442		0	1e-06	3e-06	0.000408		0	1e-06	5e-06	0.000457
725		0	0	2e-06	5e-06		0	0	2e-06	6e-06		0	0	2e-06	6.7e-05	0.001343		0	1e-06	3e-06	0.00038		0	1e-06	4e-06	0.000425
726		0	0	2e-06	5e-06		0	0	2e-06	6e-06		0	0	2e-06	6.3e-05	0.00125		0	1e-06	3e-06	0.000354		0	1e-06	4e-06	0.000396
727		0	0	2e-06	5e-06		0	0	2e-06	5e-06		0	0	2e-06	5.9e-05	0.001164		0	1e-06	2e-06	0.00033		0	1e-06	4e-06	0.000369
728		0	0	2e-06	4e-06		0	0	2e-06	5e-06		0	0	2e-06	5.5e-05	0.001084		0	1e-06	2e-06	0.000307		0	1e-06	4e-06	0.000344
729		0	0	2e-06	4e-06		0	0	2e-06	5e-06		0	0	2e-06	5.1e-05	0.00101		0	1e-06	2e-06	0.000286		0	1e-06	3e-06	0.000321
730		0	0	2e-06	4e-06		0	0	1e-06	4e-06		0	0	2e-06	4.8e-05	0.000941		0	1e-06	2e-06	0.000267		0	1e-06	3e-06	0.000299
731		0	0	1e-06	4e-06		0	0	1e-06	4e-06		0	0	2e-06	4.5e-05	0.000877		0	1e-06	2e-06	0.000249		0	1e-06	3e-06	0.000279
732		0	0	1e-06	3e-06		0	0	1e-06	4e-06		0	0	1e-06	4.2e-05	0.000817		0	0	2e-06	0.000232		0	0	3e-06	0.00026
733		0	0	1e-06	3e-06		0	0	1e-06	4e-06		0	0	1e-06	3.9e-05	0.000761		0	0	2e-06	0.000217		0	0	3e-06	0.000242
734		0	0	1e-06	3e-06		0	0	1e-06	3e-06		0	0	1e-06	3.6e-05	0.000709		0	0	2e-06	0.000202		0	0	2e-06	0.000226
735		0	0	1e-06	3e-06		0	0	1e-06	3e-06		0	0	1e-06	3.4e-05	0.000661		0	0	1e-06	0.000188		0	0	2e-06	0.000211
736		0	0	1e-06	3e-06		0	0	1e-06	3e-06		0	0	1e-06	3.2e-05	0.000616		0	0	1e-06	0.000176		0	0	2e-06	0.000197
737		0	0	1e-06	3e-06		0	0	1e-06	3e-06		0	0	1e-06	3e-05	0.000575		0	0	1e-06	0.000164		0	0	2e-06	0.000184
738		0	0	1e-06	2e-06		0	0	1e-06	3e-06		0	0	1e-06	2.8e-05	0.000536		0	0	1e-06	0.000153		0	0	2e-06	0.000171
739		0	0	1e-06	2e-06		0	0	1e-06	2e-06		0	0	1e-06	2.6e-05	0.0005		0	0	1e-06	0.000143		0	0	2e-06	0.00016
740		0	0	1e-06	2e-06		0	0	1e-06	2e-06		0	0	1e-06	2.4e-05	0.000466		0	0	1e-06	0.000134		0	0	2e-06	0.000149
741		0	0	1e-06	2e-06		0	0	1e-06	2e-06		0	0	1e-06	2.3e-05	0.000435		0	0	1e-06	0.000125		0	0	2e-06	0.000139
742		0	0	1e-06	2e-06		0	0	1e-06	2e-06		0	0	1e-06	2.1e-05	0.000406		0	0	1e-06	0.000116		0	0	1e-06	0.00013
743		0	0	1e-06	2e-06		0	0	1e-06	2e-06		0	0	1e-06	2e-05	0.000379		0	0	1e-06	0.000109		0	0	1e-06	0.000122
744		0	0	1e-06	2e-06		0	0	1e-06	2e-06		0	0	1e-06	1.9e-05	0.000353		0	0	1e-06	0.000102		0	0	1e-06	0.000114
745		0	0	1e-06	2e-06		0	0	1e-06	2e-06		0	0	1e-06	1.7e-05	0.00033		0	0	1e-06	9.5e-05		0	0	1e-06	0.000106
746		0	0	1e-06	1e-06		0	0	1e-06	2e-06		0	0	1e-06	1.6e-05	0.000308		0	0	1e-06	8.9e-05		0	0	1e-06	9.9e-05
747		0	0	1e-06	1e-06		0	0	1e-06	1e-06		0	0	1e-06	1.5e-05	0.000287		0	0	1e-06	8.3e-05		0	0	1e-06	9.3e-05
748		0	0	0	1e-06		0	0	0	1e-06		0	0	1e-06	1.4e-05	0.000268		0	0	1e-06	7.8e-05		0	0	1e-06	8.7e-05
749		0	0	0	1e-06		0	0	0	1e-06		0	0	1e-06	1.3e-05	0.000251		0	0	1e-06	7.3e-05		0	0	1e-06	8.1e-05
750		0	0	0	1e-06		0	0	0	1e-06		0	0	0	1.3e-05	0.000234		0	0	1e-06	6.8e-05		0	0	1e-06	7.6e-05
751		0	0	0	1e-06		0	0	0	1e-06		0	0	0	1.2e-05	0.000219		0	0	1e-06	6.3e-05		0	0	1e-06	7.1e-05
752		0	0	0	1e-06		0	0	0	1e-06		0	0	0	1.1e-05	0.000204		0	0	0	5.9e-05		0	0	1e-06	6.6e-05
753		0	0	0	1e-06		0	0	0	1e-06		0	0	0	1e-05	0.000191		0	0	0	5.6e-05		0	0	1e-06	6.2e-05
754		0	0	0	1e-06		0	0	0	1e-06		0	0	0	1e-05	0.000178		0	0	0	5.2e-05		0	0	1e-06	5.8e-05
755		0	0	0	1e-06		0	0	0	1e-06		0	0	0	9e-06	0.000167		0	0	0	4.9e-05		0	0	1e-06	5.4e-05
756		0	0	0	1e-06		0	0	0	1e-06		0	0	0	9e-06	0.000156		0	0	0	4.6e-05		0	0	1e-06	5.1e-05
757		0	0	0	1e-06		0	0	0	1e-06		0	0	0	8e-06	0.000146		0	0	0	4.3e-05		0	0	1e-06	4.8e-05
758		0	0	0	1e-06		0	0	0	1e-06		0	0	0	8e-06	0.000136		0	0	0	4e-05		0	0	1e-06	4.5e-05
759		0	0	0	1e-06		0	0	0	1e-06		0	0	0	7e-06	0.000128		0	0	0	3.7e-05		0	0	1e-06	4.2e-05
760		0	0	0	1e-06		0	0	0	1e-06		0	0	0	7e-06	0.000119		0	0	0	3.5e-05		0	0	0	3.9e-05
761		0	0	0	1e-06		0	0	0	1e-06		0	0	0	6e-06	0.000112		0	0	0	3.3e-05		0	0	0	3.7e-05
762		0	0	0	1e-06		0	0	0	1e-06		0	0	0	6e-06	0.000105		0	0	0	3.1e-05		0	0	0	3.4e-05
763		0	0	0	1e-06		0	0	0	1e-06		0	0	0	5e-06	9.8e-05		0	0	0	2.9e-05		0	0	0	3.2e-05
764		0	0	0	0		0	0	0	1e-06		0	0	0	5e-06	9.2e-05		0	0	0	2.7e-05		0	0	0	3e-05
765		0	0	0	0		0	0	0	0		0	0	0	5e-06	8.6e-05		0	0	0	2.5e-05		0	0	0	2.8e-05
766		0	0	0	0		0	0	0	0		0	0	0	5e-06	8e-05		0	0	0	2.4e-05		0	0	0	2.7e-05
767		0	0	0	0		0	0	0	0		0	0	0	4e-06	7.5e-05		0	0	0	2.2e-05		0	0	0	2.5e-05
768		0	0	0	0		0	0	0	0		0	0	0	4e-06	7e-05		0	0	0	2.1e-05		0	0	0	2.3e-05
769		0	0	0	0		0	0	0	0		0	0	0	4e-06	6.6e-05		0	0	0	2e-05		0	0	0	2.2e-05
770		0	0	0	0		0	0	0	0		0	0	0	4e-06	6.2e-05		0	0	0	1.8e-05		0	0	0	2.1e-05
771		0	0	0	0		0	0	0	0		0	0	0	3e-06	5.8e-05		0	0	0	1.7e-05		0	0	0	1.9e-05
772		0	0	0	0		0	0	0	0		0	0	0	3e-06	5.4e-05		0	0	0	1.6e-05		0	0	0	1.8e-05
773		0	0	0	0		0	0	0	0		0	0	0	3e-06	5.1e-05		0	0	0	1.5e-05		0	0	0	1.7e-05
774		0	0	0	0		0	0	0	0		0	0	0	3e-06	4.8e-05		0	0	0	1.4e-05		0	0	0	1.6e-05
775		0	0	0	0		0	0	0	0		0	0	0	3e-06	4.5e-05		0	0	0	1.3e-05		0	0	0	1.5e-05
776		0	0	0	0		0	0	0	0		0	0	0	2e-06	4.2e-05		0	0	0	1.3e-05		0	0	0	1.4e-05
777		0	0	0	0		0	0	0	0		0	0	0	2e-06	3.9e-05		0	0	0	1.2e-05		0	0	0	1.3e-05
778		0	0	0	0		0	0	0	0		0	0	0	2e-06	3.7e-05		0	0	0	1.1e-05		0	0	0	1.2e-05
779		0	0	0	0		0	0	0	0		0	0	0	2e-06	3.5e-05		0	0	0	1e-05		0	0	0	1.2e-05
780		0	0	0	0		0	0	0	0		0	0	0	2e-06	3.3e-05		0	0	0	1e-05		0	0	0	1.1e-05
