# Supplementary material for: Recommendations for measuring and standardizing light for laboratory mammals to improve welfare and reproducibility in animal research
Source: PLoS Biol. 2024 Mar 12;22(3):e3002535. doi: 10.1371/journal.pbio.3002535 (PMC10931507; doi:10.1371/journal.pbio.3002535)
Supplement: S2 Table — (XLSX) [file pbio.3002535.s003.xlsx]

## Sheet: Table S2
Examples of light meters and spectrometers suitable for a-opic EDI measurements
Light meter	Device	Supplier	Photopic lux?	Melanopic EDI1?	Species specific a-opic?	l range (nm)	Interval (nm)	Dynamic range (lx)	Notes	References (primary paper or example of use in photobiology literature)
Light meters	ActLumus	Condor Instruments	Yes	Yes	Likely with recalibration	380-780	8 channels2	1 - 100,000	Bluetooth. Long battery life
	LYS light button	LYS	Yes	Yes		380-1100	n/a	0-100,000	RGB+IR sensors. Bluetooth
	Spectrawear	University of Manchester, UK	Yes	Yes	With appropriate calibration	380-780	8 channels2	1-50,000 a-opic lux	Bluetooth. Open source	1,2
	Mini spectral sensor	Monash University, Australia	Yes	Yes	Likely with recalibration	380-780	8 channels2	1-60,000	Bluetooth	3
	Lido	Lucerne School of Engineering and Architecture, Switzerland	Yes	Yes		380-780	6 channels	5 - 100,000	Bluetooth	4
	Circadian light meter	Kookmin University, Seoul, Korea	Yes	Yes		400-650nm (approx)	3 channels	0.1-50,000	3 sensors with filters	5
Spectrometers	ILT900 LED	International Light	Yes	No	In combination with Toolbox 1	200-1100	1	n/p		6
	PR-650 SpectraScan	Photo Research			In combination with Toolbox 1	380-780	8	21.5-107,700		6
	XL-500	Nanolambda	Yes	Yes	In combination with Toolbox 1	390-760	5	n/p	Bluetooth. Small footprint	7
	USB-2000+	Ocean Insight	Yes	No	In combination with Toolbox 1	200-1100	<1	1300 3		8,9
	Ocean ST VIS	Ocean Insight	Yes	No	In combination with Toolbox 1	350-810	2.2	1000 3	Small footprint
	Ocean SR2 UV-VIS	Ocean Insight	Yes	No	In combination with Toolbox 1	220-1050	0.43-2	3400 3
	SpectroCAL MKII	Cambridge Research Systems	Yes	No	In combination with Toolbox 1	350-1000	1	0.1-25,000 4		10
	MK350S	UPRtek	Yes	Yes	In combination with Toolbox 1	380-780	1	1-150,000		11
	ASD Fieldspec	ASD	Yes	No	In combination with Toolbox 1	350-2500	3	n/p		12
	MSC15	Gigahertz Optik	Yes	Yes	In combination with Toolbox 1	360-830	10	1-350,000
	Mobile Sensor	Blue Iris Labs	Yes	No	In combination with Toolbox 1	380-780	n/p	n/p
	Spectraval 1511	Jeti	Yes	No	In combination with Toolbox 1	380-780	1	0.2-140,000 4
	SR2500	Spectral Evolution	Yes	No	In combination with Toolbox 1	350-2500	1	n/p
n/p	No data provided by manufacturer			References
1	Human melanopic lux automatically reported? Note that for spectrometers, this can be calculated from raw data using Toolbox 2			1	Mohammadian N, Didikoglu A, Beach C, Wright P, Mouland JW, Martial FP et al. A wrist worn Internet-of -Things sensor node for wearable equivalent daylight illuminance monitoring. IEEE Internet of Things Journal in press
2	8 wavelength channels plus clear and near infrared channels			2	McDowell RJ, Didikoglu A, Woelders T, Gatt MJ, Hut RA, Brown TM, Lucas RJ. Beyond Lux: Methods for Species and Photoreceptor-Specific Quantification of Ambient Light for Mammals. BioRxiv 2023; https://doi.org/10.1101/2023.08.25.554794
3	Dynamic range (e.g. 1000 indicates 1000:1) based on manufacturer's specifications			3	Cain SW, McGlashan EM, Vidafar P, Mustafovska J, Curran SPN, Wang X, et al. Evening home lighting adversely impacts the circadian system and sleep. Sci Rep. 2020;10(1):19110.
4	Values provided in candela, so lux values based on 1m distance			4	Stampfli JR, Schrader B, di Battista C, Hafliger R, Schalli O, Wichmann G, et al. The Light-Dosimeter: A new device to help advance research on the non-visual responses to light. Light Res Technol. 2023;55(4-5):474-86.
				5	Eo YJ, Choi SW, Kim C, Lee S, Yoon C, Kim DH, et al. Development and Verification of a 480 nm Blue Light Enhanced/Reduced Human-Centric LED for Light-Induced Melatonin Concentration Control. ACS Omega. 2023;8(48):45547-56.
				6	Gooley JJ, Ho Mien I, St Hilaire MA, Yeo SC, Chua EC, van Reen E, et al. Melanopsin and rod-cone photoreceptors play different roles in mediating pupillary light responses during exposure to continuous light in humans. J Neurosci. 2012;32(41):14242-53.
				7	Webler FS, Spitschan M, Foster RG, Andersen M, Peirson SN. What is the 'spectral diet' of humans? Curr Opin Behav Sci. 2019;30:80-6.
				8	Steel LC, Tir S, Tam SK, Bussell JN, Spitschan M, Foster RG, et al. Effects of Cage Position and Light Transmission on Home Cage Activity and Circadian Entrainment in Mice. Frontiers in Neuroscience. 2022;15:832535.
				9	Pilorz V, Tam SK, Hughes S, Pothecary CA, Jagannath A, Hankins MW, et al. Melanopsin Regulates Both Sleep-Promoting and Arousal-Promoting Responses to Light. PLoS biology. 2016;14(6):e1002482.
				10	Allen AE, Hazelhoff EM, Martial FP, Cajochen C, Lucas RJ. Exploiting metamerism to regulate the impact of a visual display on alertness and melatonin suppression independent of visual appearance. Sleep. 2018;41(8).
				11	Wang HB, Zhou D, Luk SHC, In Cha H, Mac A, Chae R, et al. Long wavelength light reduces the negative consequences of dim light at night. Neurobiol Dis. 2023;176:105944.
				12	Dauchy RT, Blask DE, Hoffman AE, Xiang S, Hanifin JP, Warfield B, et al. Influence of Daytime LED Light Exposure on Circadian Regulatory Dynamics of Metabolism and Physiology in Mice. Comp Med. 2019;69(5):350-73.
