# Supplementary material for: Recommendations for measuring and standardizing light for laboratory mammals to improve welfare and reproducibility in animal research
Source: PLoS Biol. 2024 Mar 12;22(3):e3002535. doi: 10.1371/journal.pbio.3002535 (PMC10931507; doi:10.1371/journal.pbio.3002535)
Supplement: S3 Table — (XLSX) [file pbio.3002535.s004.xlsx]

## Sheet: Table S3
Comparison of mouse α-opic EDIs across 42 broad-spectrum CIE standard white light sources matched for 100 human photopic lx.
CIR standard illuminant	Mouse Melanopic EDI	Human Melanopic EDI	Human Mel - Mouse Mel	Fractional error
A	44.3212	49.5745	5.25329	0.118528
LED-B1	35.5118	40.6423	5.13053	0.144474
LED-B2	40.3805	45.7809	5.40043	0.133739
LED-B3	57.4927	63.2382	5.74554	0.099935
LED-B4	64.2519	69.0466	4.79463	0.0746223
LED-B5	80.2608	85.4872	5.22646	0.0651185
LED-BH1	36.3127	41.1588	4.84615	0.133456
LED-RGB1	48.492	57.7935	9.30142	0.191813
LED-V1	46.4123	49.6007	3.18831	0.0686953
LED-V2	71.4118	75.4281	4.01631	0.0562415
HP1	13.7584	15.4304	1.67197	0.121523
HP2	29.0124	32.9614	3.94897	0.136113
HP3	42.3823	45.8955	3.51321	0.0828931
HP4	55.9592	56.7343	0.775075	0.0138507
HP5	63.6006	67.2067	3.60607	0.0566986
FL1	84.211	86.8823	2.67132	0.0317217
FL2	54.9642	56.8982	1.93396	0.0351858
FL3	40.3451	41.7426	1.39754	0.0346396
FL4	30.5718	31.4514	0.879624	0.0287724
FL5	81.1398	83.9109	2.77102	0.0341512
FL6	49.8829	51.89	2.00716	0.0402375
FL7	89.4697	92.273	2.80331	0.0313325
FL8	75.1838	80.4716	5.28777	0.0703312
FL9	61.8818	66.276	4.39422	0.0710099
FL10	64.8557	68.1924	3.33674	0.0514486
FL11	53.0175	56.2119	3.19437	0.0602512
FL12	37.197	40.2813	3.08433	0.0829187
FL3.1	29.7809	30.2367	0.455806	0.0153054
FL3.2	53.3852	54.945	1.55984	0.0292186
FL3.3	80.1083	82.224	2.11573	0.0264109
FL3.4	36.975	39.906	2.93099	0.0792694
FL3.5	64.9159	69.6721	4.75616	0.0732664
FL3.6	74.6789	80.1535	5.47462	0.0733088
FL3.7	36.2958	39.0286	2.73278	0.075292
FL3.8	51.1886	54.2177	3.02909	0.059175
FL3.9	62.1725	64.8553	2.68281	0.0431511
FL3.10	70.3372	74.8771	4.53986	0.0645441
FL3.11	71.8589	74.407	2.54805	0.0354591
FL3.12	44.5959	49.2378	4.64192	0.104088
FL3.13	64.9149	70.4682	5.55331	0.0855475
FL3.14	81.7748	89.1985	7.4237	0.0907822
FL3.15	95.7942	99.6805	3.88626	0.0405688
			Mean	0.0705974
			Median	0.0669069
