# Supplementary material for: Recommendations for measuring and standardizing light for laboratory mammals to improve welfare and reproducibility in animal research
Source: PLoS Biol. 2024 Mar 12;22(3):e3002535. doi: 10.1371/journal.pbio.3002535 (PMC10931507; doi:10.1371/journal.pbio.3002535)
Supplement: S4 Table — (XLSX) [file pbio.3002535.s005.xlsx]

## Sheet: Table S4
Comparison of mouse α-opic EDIs across 9 monochromatic LED light sources matched for 100 human photopic lx.
	S-cone-opic	Melanopic	Rhodopic	M-cone-opic
nm365	699558	28630.8	25275.8	24263
nm405	16959.7	8302.54	5448.9	4547.47
nm435	250.784	2527.03	1607.26	1243.28
nm470	3.60347	541.648	462.974	404.432
nm500	1.83445	250.537	254.252	239.164
nm525	0.614258	39.1081	65.8923	78.3182
nm550	0.439672	19.937	38.6109	50.1864
nm595	1.04189	1.84931	7.92019	15.575
nm635	4.47879	0.911789	1.71975	3.41651
